# Supplementary material for: Profile of Small RNAs, vDNA Forms and Viral Integrations in Late Chikungunya Virus Infection of Aedes albopictus Mosquitoes
Source: Viruses. 2021 Mar 25;13(4):553. doi: 10.3390/v13040553 (PMC8066115; doi:10.3390/v13040553)
Supplement: Supplementary file 1 [file viruses-13-00553-s001.zip]

Archive with 38 entries (35 files):
- SupportingInformation/
- SupportingInformation/Supplemental Table 4.xlsx
- __MACOSX/
- __MACOSX/SupportingInformation/
- __MACOSX/SupportingInformation/._Supplemental Table 4.xlsx
- SupportingInformation/Supplemental Table 8.xlsx
- __MACOSX/SupportingInformation/._Supplemental Table 8.xlsx
- SupportingInformation/Supplemental Table 9.xlsx
- __MACOSX/SupportingInformation/._Supplemental Table 9.xlsx
- SupportingInformation/Supplemental Table 5.xlsx
- __MACOSX/SupportingInformation/._Supplemental Table 5.xlsx
- SupportingInformation/Supplemental figure 2.pdf
- __MACOSX/SupportingInformation/._Supplemental figure 2.pdf
- SupportingInformation/Supplemental figure 3.pdf
- __MACOSX/SupportingInformation/._Supplemental figure 3.pdf
- SupportingInformation/Supplemental figure 1.pdf
- __MACOSX/SupportingInformation/._Supplemental figure 1.pdf
- SupportingInformation/Supplemental Table 2.xlsx
- __MACOSX/SupportingInformation/._Supplemental Table 2.xlsx
- SupportingInformation/Supplemental Table 3.xlsx
- __MACOSX/SupportingInformation/._Supplemental Table 3.xlsx
- SupportingInformation/supplemental figure 4.pdf
- __MACOSX/SupportingInformation/._supplemental figure 4.pdf
- SupportingInformation/Supplemental figure 5.pdf
- __MACOSX/SupportingInformation/._Supplemental figure 5.pdf
- SupportingInformation/Supplemental figure 7.pdf
- __MACOSX/SupportingInformation/._Supplemental figure 7.pdf
- SupportingInformation/Supplemental figure 6.pdf
- __MACOSX/SupportingInformation/._Supplemental figure 6.pdf
- SupportingInformation/Supplemental Table 1.xlsx
- __MACOSX/SupportingInformation/._Supplemental Table 1.xlsx
- SupportingInformation/Supplemental Table 6.xlsx
- __MACOSX/SupportingInformation/._Supplemental Table 6.xlsx
- SupportingInformation/desktop.ini
- __MACOSX/SupportingInformation/._desktop.ini
- SupportingInformation/Supplemental Table 7.xlsx
- __MACOSX/SupportingInformation/._Supplemental Table 7.xlsx
- __MACOSX/._SupportingInformation
