# Supplementary material for: Profile of Small RNAs, vDNA Forms and Viral Integrations in Late Chikungunya Virus Infection of Aedes albopictus Mosquitoes
Source: Viruses. 2021 Mar 25;13(4):553. doi: 10.3390/v13040553 (PMC8066115; doi:10.3390/v13040553)
Supplement: Supplementary file 1 [file viruses-13-00553-s001.zip › SupportingInformation/Supplemental Table 4.xlsx]

## Sheet: chikv_car_transcripts_sirnas_EN
Tags	GO ID	GO Name	GO Category	FDR	P-Value	Nr Test	Nr Reference	Non Annot Test	Non Annot Reference
[OVER]	GO:0032508	DNA duplex unwinding	BIOLOGICAL_PROCESS	1.4838e-14	4.32233e-18	17	40	491	34025
[OVER]	GO:0003678	DNA helicase activity	MOLECULAR_FUNCTION	1.4838e-14	6.03251e-18	17	41	491	34024
[OVER]	GO:0005657	replication fork	CELLULAR_COMPONENT	1.54232e-14	8.3606e-18	17	42	491	34023
[OVER]	GO:0006310	DNA recombination	BIOLOGICAL_PROCESS	1.22622e-11	1.24892e-14	17	71	491	33994
[OVER]	GO:0006281	DNA repair	BIOLOGICAL_PROCESS	1.14668e-07	2.17557e-10	17	141	491	33924
[UNDER]	GO:0032991	protein-containing complex	CELLULAR_COMPONENT	1.97465e-06	5.35208e-09	1	1530	507	32535
[UNDER]	GO:0005737	cytoplasm	CELLULAR_COMPONENT	5.44679e-06	1.55011e-08	2	1608	506	32457
[UNDER]	GO:0005634	nucleus	CELLULAR_COMPONENT	1.06138e-05	3.45209e-08	1	1378	507	32687
[UNDER]	GO:0016070	RNA metabolic process	BIOLOGICAL_PROCESS	0.00030244	1.43453e-06	0	949	508	33116
[UNDER]	GO:0019538	protein metabolic process	BIOLOGICAL_PROCESS	0.00514694	3.62706e-05	6	1573	502	32492
[UNDER]	GO:0051171	regulation of nitrogen compound metabolic process	BIOLOGICAL_PROCESS	0.00617724	4.73552e-05	0	707	508	33358
[UNDER]	GO:0080090	regulation of primary metabolic process	BIOLOGICAL_PROCESS	0.00617724	4.80335e-05	0	711	508	33354
[UNDER]	GO:0031323	regulation of cellular metabolic process	BIOLOGICAL_PROCESS	0.00631658	5.09901e-05	0	721	508	33344
[UNDER]	GO:0016021	integral component of membrane	CELLULAR_COMPONENT	0.00732622	6.08293e-05	14	2367	494	31698
[UNDER]	GO:0003677	DNA binding	MOLECULAR_FUNCTION	0.008181	6.98473e-05	0	680	508	33385
[UNDER]	GO:0044271	cellular nitrogen compound biosynthetic process	BIOLOGICAL_PROCESS	0.00851436	7.84627e-05	2	986	506	33079
[UNDER]	GO:0046914	transition metal ion binding	MOLECULAR_FUNCTION	0.0112061	0.000104787	1	834	507	33231
[UNDER]	GO:0034645	cellular macromolecule biosynthetic process	BIOLOGICAL_PROCESS	0.0165591	0.000160363	2	933	506	33132
[OVER]	GO:0048190	wing disc dorsal/ventral pattern formation	BIOLOGICAL_PROCESS	0.0212005	0.000215482	2	0	506	34065
[UNDER]	GO:0005515	protein binding	MOLECULAR_FUNCTION	0.0212005	0.000214867	1	771	507	33294
[UNDER]	GO:1901566	organonitrogen compound biosynthetic process	BIOLOGICAL_PROCESS	0.021823	0.000224766	0	600	508	33465
[UNDER]	GO:0010468	regulation of gene expression	BIOLOGICAL_PROCESS	0.0219684	0.000229241	0	607	508	33458
[UNDER]	GO:0055114	oxidation-reduction process	BIOLOGICAL_PROCESS	0.0224885	0.000237715	0	614	508	33451
[UNDER]	GO:0055085	transmembrane transport	BIOLOGICAL_PROCESS	0.0305975	0.000331726	0	573	508	33492
[UNDER]	GO:0016491	oxidoreductase activity	MOLECULAR_FUNCTION	0.0305975	0.000331008	0	570	508	33495
[UNDER]	GO:0005524	ATP binding	MOLECULAR_FUNCTION	0.039759	0.000449087	1	716	507	33349
[UNDER]	GO:0044085	cellular component biogenesis	BIOLOGICAL_PROCESS	0.0425582	0.000490235	0	547	508	33518
