# Supplementary material for: Profile of Small RNAs, vDNA Forms and Viral Integrations in Late Chikungunya Virus Infection of Aedes albopictus Mosquitoes
Source: Viruses. 2021 Mar 25;13(4):553. doi: 10.3390/v13040553 (PMC8066115; doi:10.3390/v13040553)
Supplement: Supplementary file 1 [file viruses-13-00553-s001.zip › SupportingInformation/Supplemental Table 8.xlsx]

## Sheet: Sheet1
Note: nrEVES that display significant differential abundance in at least one condition are in bold	nrEVE	Scaffold	Start	End	Identity to CHIKV (%)	piRNA cluster	LogFC piRNA abundance in ovaries	FDR	LogFC piRNA abundance in carcasses	FDR	LogFC siRNA abundance in ovaries	FDR	LogFC siRNA abundance in carcasses	FDR
	Chu1	NW_021838798.1	71183346	71183627	39.86	.	-0.16297	0.994125	-0.393814	0.999848	.	.	.	.
	Chu2	NW_021838965.1	690133	690501	46.2	.	-0.215569	0.994125	.	.	.	.	.	.
	ChuLike1	NW_021837045.1	2361955	2362971	46.09	.	0.470694	0.994125	.	.	.	.	.	.
	ChuLike10	NW_021837045.1	107033954	107035097	37.43	Cluster57	-1.40957	0.000560611	-0.937447	0.999848	0.239175	0.616819	4.48038	0.00194122
	ChuLike100	NW_021838465.1	39146356	39148269	46.44	.	-0.0660097	0.994125	6.43275e-05	0.999848	0.378936	0.57235	-0.140545	0.981002
	ChuLike101	NW_021838465.1	39714926	39716839	34.24	.	-0.0393163	0.994125	-0.0636817	0.999848	0.392378	0.57235	-0.0830885	0.981002
	ChuLike102	NW_021838465.1	74684578	74686575	34.15	.	-0.130295	0.994125	-0.0485459	0.999848	0.378936	0.57235	-0.216293	0.981002
	ChuLike103	NW_021838465.1	98438452	98440020	40.7	Cluster854	0.0927167	0.994125	0.054599	0.999848	-1.00351	0.0657295	0.0045583	0.993226
	ChuLike104	NW_021838465.1	98569847	98571760	46.44	.	-0.00920108	0.994125	-0.127449	0.999848	.	.	-0.0621793	0.981002
	ChuLike105	NW_021838465.1	100553474	100555408	33.76	.	-0.686141	0.994125	.	.	.	.	.	.
	ChuLike106	NW_021838465.1	106702123	106704036	46.33	.	-0.0589781	0.994125	6.43275e-05	0.999848	0.378936	0.57235	-0.140545	0.981002
	ChuLike107	NW_021838465.1	111890299	111892215	34.08	.	-0.104742	0.994125	-0.0226824	0.999848	0.455839	0.57235	-0.122013	0.981002
	ChuLike108	NW_021838466.1	7601637	7602926	46.27	.	0.804034	0.673037	.	.	.	.	.	.
	ChuLike109	NW_021838466.1	7605658	7606335	42.25	.	.	.	.	.	.	.	.	.
	ChuLike11	NW_021837045.1	121016372	121018278	46.33	.	0.174472	0.994125	.	.	.	.	.	.
	ChuLike110	NW_021838466.1	7626206	7626763	45.78	.	.	.	.	.	.	.	.	.
	ChuLike111	NW_021838477.1	1491600	1493552	33.5	.	0.513873	0.994125	.	.	.	.	.	.
	ChuLike112	NW_021838484.1	325140	327053	46.44	.	-0.0660097	0.994125	6.43275e-05	0.999848	0.378936	0.57235	-0.140545	0.981002
	ChuLike113	NW_021838490.1	234740	236653	46.39	.	-0.0489117	0.994125	0.0442954	0.999848	0.315491	0.648265	-0.180149	0.981002
	ChuLike114	NW_021838499.1	6400648	6402561	34.19	.	-0.0660097	0.994125	6.43275e-05	0.999848	0.378936	0.57235	-0.140545	0.981002
	ChuLike115	NW_021838504.1	505244	506110	31.71	.	0.469574	0.792228	-0.172568	0.999848	0.62281	0.0804418	1.39854	0.00116609
	ChuLike116	NW_021838504.1	506124	507395	35.8	.	0.154136	0.994125	-0.463882	0.999848	.	.	.	.
	ChuLike117	NW_021838506.1	35086	37058	46.91	.	0.0718851	0.994125	.	.	.	.	.	.
	ChuLike118	NW_021838510.1	3944336	3946255	46.49	.	-0.00915826	0.994125	.	.	.	.	.	.
	ChuLike119	NW_021838565.1	4201332	4203260	34.81	.	-0.0379761	0.994125	.	.	.	.	.	.
	ChuLike12	NW_021837045.1	140706054	140707967	46.44	.	-0.049119	0.994125	0.0551363	0.999848	0.249172	0.762723	-0.14214	0.981002
	ChuLike120	NW_021838571.1	452007	452651	37.42	Cluster914	.	.	.	.	.	.	.	.
	ChuLike121	NW_021838576.1	40128896	40130581	34.86	.	-0.372195	0.994125	-0.303478	0.999848	-0.915363	0.0804418	-0.59263	0.981002
	ChuLike122	NW_021838576.1	65562055	65563968	46.39	.	-0.0660097	0.994125	6.43275e-05	0.999848	0.378936	0.57235	-0.140545	0.981002
	ChuLike123	NW_021838576.1	73120213	73120368	40	Cluster974	0.0478792	0.994125	.	.	.	.	.	.
	ChuLike124	NW_021838576.1	94725385	94727298	46.44	.	-0.0660097	0.994125	6.43275e-05	0.999848	0.378936	0.57235	-0.140545	0.981002
	ChuLike125	NW_021838577.1	4688005	4689918	34.19	.	-0.071855	0.994125	6.43275e-05	0.999848	0.378936	0.57235	-0.140545	0.981002
	ChuLike126	NW_021838588.1	4055274	4057255	34.62	.	0.0435143	0.994125	.	.	.	.	.	.
	ChuLike127	NW_021838599.1	5467261	5467959	32.28	Cluster1046	-1.6086	0.0044482	0.962402	0.999848	-2.68094	4.03e-05	.	.
	ChuLike128	NW_021838602.1	273516	275499	33.13	Cluster1048	0.39195	0.994125	-0.0292802	0.999848	-0.624588	0.129693	0.711306	0.342009
	ChuLike129	NW_021838621.1	5611262	5613142	46.51	.	-0.0544975	0.994125	-0.0218733	0.999848	0.315513	0.648265	-0.140563	0.981002
	ChuLike13	NW_021837045.1	155732473	155733186	35.62	Cluster101	-0.296221	0.994125	0.550596	0.999848	0.603547	0.126364	.	.
	ChuLike130	NW_021838632.1	1885644	1887626	46.52	.	0.117599	0.994125	.	.	.	.	.	.
	ChuLike131	NW_021838654.1	4368771	4369952	48.86	.	-0.295936	0.994125	-0.632801	0.999848	.	.	0.34284	0.981002
	ChuLike132	NW_021838654.1	4370086	4370835	42.99	.	0.130647	0.994125	-0.00744629	0.999848	0.151624	0.885994	-0.0459023	0.981002
	ChuLike133	NW_021838665.1	2657439	2659336	35.01	.	0.0266738	0.994125	.	.	.	.	.	.
	ChuLike134	NW_021838687.1	10138799	10140694	44.33	.	-0.365041	0.994125	-0.44279	0.999848	-1.01617	0.057184	-0.472326	0.826987
	ChuLike135	NW_021838687.1	36412552	36414420	46.68	.	0.042684	0.994125	-0.11106	0.999848	.	.	-0.0627162	0.981002
	ChuLike136	NW_021838687.1	39528088	39529956	46.68	.	0.0119375	0.994125	-0.0442179	0.999848	0.3924	0.57235	-0.120913	0.981002
	ChuLike137	NW_021838687.1	65185047	65185580	37.71	.	1.74578	0.0220419	.	.	.	.	.	.
	ChuLike138	NW_021838687.1	95535363	95537246	33.99	.	-0.0544971	0.994125	-0.022033	0.999848	0.315513	0.648265	-0.220538	0.981002
	ChuLike139	NW_021838699.1	3119781	3121694	46.39	.	-0.0481775	0.994125	0.0635197	0.999848	0.378936	0.57235	-0.122343	0.981002
	ChuLike14	NW_021837045.1	172315419	172316105	36.15	.	-0.424617	0.994125	-0.125388	0.999848	.	.	.	.
	ChuLike140	NW_021838714.1	138528	140441	46.44	.	-0.0190575	0.994125	-0.0468964	0.999848	0.392378	0.57235	-0.0231164	0.981002
	ChuLike141	NW_021838732.1	2748519	2750021	34.09	.	-0.0541063	0.994125	.	.	.	.	.	.
	ChuLike142	NW_021838732.1	2750447	2750851	36.63	.	0.219842	0.994125	.	.	.	.	.	.
	ChuLike143	NW_021838745.1	179861	181774	46.33	.	-0.0628783	0.994125	0.0312906	0.999848	0.378936	0.57235	-0.159374	0.981002
	ChuLike144	NW_021838747.1	341456	343407	46.9	.	0.0430344	0.994125	.	.	.	.	.	.
	ChuLike145	NW_021838763.1	263878	264219	36.36	.	.	.	.	.	.	.	.	.
	ChuLike146	NW_021838763.1	265103	266619	33.58	Cluster1142	-0.338496	0.994125	0.137485	0.999848	.	.	-0.363476	0.981002
	ChuLike147	NW_021838769.1	118637	120550	46.44	.	-0.135449	0.994125	-0.0854227	0.999848	0.326037	0.648265	-0.0983895	0.981002
	ChuLike148	NW_021838787.1	601419	603332	34.19	.	-0.0660097	0.994125	6.43275e-05	0.999848	0.378936	0.57235	-0.140545	0.981002
	ChuLike149	NW_021838787.1	638504	640417	34.19	.	-0.0660097	0.994125	6.43275e-05	0.999848	0.378936	0.57235	-0.140545	0.981002
	ChuLike15	NW_021837045.1	175451764	175453716	33.5	.	0.513873	0.994125	.	.	.	.	.	.
	ChuLike150	NW_021838798.1	38363348	38365215	34.12	.	0.0497192	0.994125	-0.146927	0.999848	.	.	-0.100915	0.981002
	ChuLike151	NW_021838798.1	46040127	46042040	34.19	.	-0.0660097	0.994125	6.43275e-05	0.999848	0.378936	0.57235	-0.140545	0.981002
	ChuLike152	NW_021838798.1	53884664	53886577	46.44	.	-0.0660097	0.994125	6.43275e-05	0.999848	0.378936	0.57235	-0.140545	0.981002
	ChuLike153	NW_021838798.1	61886126	61888017	46.45	.	-0.059898	0.994125	-0.0114051	0.999848	0.378936	0.57235	-0.197822	0.981002
	ChuLike154	NW_021838798.1	63169340	63171208	46.63	.	0.0406863	0.994125	-0.0141554	0.999848	0.3924	0.57235	-0.0627585	0.981002
	ChuLike155	NW_021838798.1	71136502	71137255	33.91	.	-0.328405	0.994125	-0.360173	0.999848	.	.	-0.86999	0.915888
	ChuLike156	NW_021838798.1	93012009	93013877	33.99	.	0.0119375	0.994125	-0.0503836	0.999848	0.3924	0.57235	-0.0808634	0.981002
	ChuLike157	NW_021838808.1	263725	264433	46.05	.	.	.	.	.	.	.	.	.
	ChuLike158	NW_021838909.1	35307287	35307637	30.26	.	-0.324345	0.994125	.	.	.	.	.	.
	ChuLike159	NW_021838909.1	55117982	55119895	34.19	.	-0.0660097	0.994125	6.43275e-05	0.999848	0.378936	0.57235	-0.140545	0.981002
	ChuLike16	NW_021837046.1	23956653	23957936	34.63	Cluster127	-0.284593	0.994125	0.0944311	0.999848	0.330278	0.612747	0.0375871	0.981002
	ChuLike160	NW_021838910.1	345828	347741	46.49	.	-0.0673326	0.994125	6.43275e-05	0.999848	0.378936	0.57235	-0.140545	0.981002
	ChuLike161	NW_021838998.1	755721	757589	34.05	.	0.0119375	0.994125	-0.0442179	0.999848	0.3924	0.57235	-0.120913	0.981002
	ChuLike162	NW_021839020.1	8400661	8402574	46.44	.	-0.0660097	0.994125	6.43275e-05	0.999848	0.378936	0.57235	-0.140545	0.981002
	ChuLike163	NW_021839020.1	33914677	33916590	46.44	.	-0.0589783	0.994125	0.0303753	0.999848	0.378936	0.57235	-0.0830839	0.981002
	ChuLike164	NW_021839020.1	52375134	52376237	44.06	.	-0.199132	0.994125	0.0846523	0.999848	0.104575	0.97248	-0.139943	0.981002
	ChuLike165	NW_021839020.1	70417365	70417874	45.97	.	-0.515045	0.994125	0.152241	0.999848	.	.	.	.
	ChuLike166	NW_021839020.1	79614457	79616370	34.13	.	-0.063509	0.994125	-0.00621191	0.999848	0.378936	0.57235	-0.183226	0.981002
	ChuLike167	NW_021839020.1	79721637	79723589	45.08	.	0.513873	0.994125	.	.	.	.	.	.
	ChuLike168	NW_021839065.1	2423522	2425504	47	.	0.049195	0.994125	.	.	.	.	.	.
	ChuLike169	NW_021839076.1	113214	115082	46.68	.	0.0713103	0.994125	-0.105793	0.999848	.	.	-0.0627162	0.981002
	ChuLike17	NW_021837046.1	42199310	42201223	46.44	.	-0.0660097	0.994125	6.43275e-05	0.999848	0.378936	0.57235	-0.140545	0.981002
	ChuLike170	NW_021839130.1	10961602	10962264	44.26	.	-0.237679	0.994125	0.131393	0.999848	.	.	0.262301	0.981002
	ChuLike171	NW_021839130.1	38552309	38552827	44.21	.	.	.	.	.	.	.	.	.
	ChuLike172	NW_021839130.1	64939769	64941742	46.84	.	0.0860963	0.994125	.	.	.	.	.	.
	ChuLike173	NW_021839130.1	65186690	65187871	34.53	.	.	.	.	.	.	.	.	.
	ChuLike174	NW_021839130.1	65188023	65188643	36.67	.	0.0243339	0.994125	.	.	.	.	.	.
	ChuLike18	NW_021837053.1	86713	88586	33.97	.	0.029775	0.994125	0.0161628	0.999848	.	.	0.0177278	0.981002
	ChuLike19	NW_021837104.1	84841	85326	32.58	.	0.014341	0.994125	0.308427	0.999848	.	.	-0.215006	0.981002
	ChuLike2	NW_021837045.1	2363216	2364211	47.14	.	-0.162858	0.994125	.	.	.	.	.	.
	ChuLike20	NW_021837156.1	11900878	11901243	45.21	.	0.321016	0.994125	-0.0238134	0.999848	.	.	.	.
	ChuLike21	NW_021837156.1	20799425	20801338	46.44	.	-0.0660097	0.994125	6.43275e-05	0.999848	0.378936	0.57235	-0.140545	0.981002
	ChuLike22	NW_021837156.1	42035675	42037588	34.19	.	-0.0656114	0.994125	0.00912066	0.999848	0.378936	0.57235	-0.1396	0.981002
	ChuLike23	NW_021837156.1	50994331	50996250	34.5	.	-0.00404585	0.994125	.	.	.	.	.	.
	ChuLike24	NW_021837168.1	904883	906692	46.88	.	0.0291048	0.994125	-0.064041	0.999848	0.3924	0.57235	-0.119507	0.981002
	ChuLike25	NW_021837179.1	1747409	1749322	46.49	.	-0.0552245	0.994125	-0.00590873	0.999848	0.378936	0.57235	-0.0808893	0.981002
	ChuLike26	NW_021837234.1	970498	972427	46.92	.	0.0242857	0.994125	.	.	.	.	.	.
	ChuLike27	NW_021837267.1	817715	819535	34.6	.	0.0555644	0.994125	.	.	.	.	.	.
	ChuLike28	NW_021837267.1	13386283	13386906	46.39	.	-0.363551	0.994125	-0.298879	0.999848	.	.	.	.
	ChuLike29	NW_021837267.1	20368505	20370418	46.39	.	-0.0535609	0.994125	0.0121932	0.999848	0.378936	0.57235	-0.140545	0.981002
	ChuLike3	NW_021837045.1	10726148	10726771	46.39	.	-0.363551	0.994125	-0.298879	0.999848	.	.	.	.
	ChuLike30	NW_021837267.1	27788940	27790687	47.62	.	-0.0272853	0.994125	.	.	.	.	.	.
	ChuLike31	NW_021837267.1	55377858	55379795	47.24	.	0.153277	0.994125	.	.	.	.	.	.
	ChuLike32	NW_021837378.1	13495137	13497050	34.24	.	-0.0494436	0.994125	-0.0326427	0.999848	0.392378	0.57235	-0.0830885	0.981002
	ChuLike33	NW_021837378.1	30097028	30097879	34.67	.	0.277844	0.994125	-0.0150633	0.999848	.	.	.	.
	ChuLike34	NW_021837378.1	34714802	34715566	35.34	.	0.216813	0.994125	0.0767967	0.999848	.	.	.	.
	ChuLike35	NW_021837378.1	35827767	35829680	34.19	.	-0.0660097	0.994125	6.43275e-05	0.999848	0.378936	0.57235	-0.140545	0.981002
	ChuLike36	NW_021837378.1	43985078	43987060	47.15	.	0.070345	0.994125	.	.	.	.	.	.
	ChuLike37	NW_021837445.1	998353	999420	45.45	.	-0.553221	0.886483	.	.	.	.	.	.
	ChuLike38	NW_021837445.1	999663	1000583	46.09	.	-0.202156	0.994125	.	.	.	.	.	.
	ChuLike39	NW_021837489.1	1717189	1717704	36.5	Cluster347	-0.747401	0.255832	0.359427	0.999848	.	.	.	.
	ChuLike4	NW_021837045.1	27457956	27459869	34.19	.	-0.0660097	0.994125	6.43275e-05	0.999848	0.378936	0.57235	-0.140545	0.981002
	ChuLike40	NW_021837489.1	15616183	15616852	47.53	.	-0.0500204	0.994125	0.189295	0.999848	.	.	.	.
	ChuLike41	NW_021837489.1	33310899	33311833	31.91	.	0.115108	0.994125	-0.0660911	0.999848	-0.468714	0.57235	-0.548686	0.940764
	ChuLike42	NW_021837489.1	33313245	33314273	35.31	.	-0.237719	0.994125	-0.466757	0.999848	.	.	0.516144	0.981002
	ChuLike43	NW_021837489.1	34127090	34128118	48.54	.	-0.237719	0.994125	-0.466757	0.999848	.	.	0.516144	0.981002
	ChuLike44	NW_021837600.1	31219266	31221159	46.51	.	-0.0521198	0.994125	-0.0615849	0.999848	0.337729	0.648265	-0.0626132	0.981002
	ChuLike45	NW_021837600.1	32246570	32248285	35.45	.	0.189982	0.994125	.	.	.	.	.	.
	ChuLike46	NW_021837600.1	32824051	32824359	44.16	.	-0.291116	0.994125	0.12106	0.999848	.	.	-0.110683	0.981002
	ChuLike47	NW_021837600.1	33670590	33672503	46.44	.	-0.0709661	0.994125	0.00554826	0.999848	0.378936	0.57235	-0.180089	0.981002
	ChuLike48	NW_021837600.1	49385039	49387022	46.77	.	0.0529602	0.994125	.	.	.	.	.	.
	ChuLike49	NW_021837723.1	569552	571465	34.19	.	-0.0660097	0.994125	6.43275e-05	0.999848	0.378936	0.57235	-0.140545	0.981002
	ChuLike5	NW_021837045.1	28576140	28578008	34.9	.	0.0173976	0.994125	.	.	.	.	.	.
	ChuLike50	NW_021837767.1	68462	70363	34.58	.	0.0347509	0.994125	.	.	.	.	.	.
	ChuLike51	NW_021837822.1	17931765	17933678	34.19	.	-0.0660097	0.994125	6.43275e-05	0.999848	0.378936	0.57235	-0.140545	0.981002
	ChuLike52	NW_021837822.1	37617384	37619297	34.19	.	-0.0660097	0.994125	6.43275e-05	0.999848	0.378936	0.57235	-0.140545	0.981002
	ChuLike53	NW_021837931.1	5989845	5991758	46.39	.	-0.114935	0.994125	-0.0225273	0.999848	0.623152	0.482149	-0.140563	0.981002
	ChuLike54	NW_021837931.1	26857542	26857961	38.66	.	-0.12507	0.994125	.	.	.	.	.	.
	ChuLike55	NW_021837998.1	301386	303325	39.72	Cluster513	1.03801	0.00778951	0.5423	0.999848	-0.0836021	0.973745	0.536541	0.964998
	ChuLike56	NW_021837998.1	327309	328589	36.23	Cluster513	0.121626	0.994125	0.101163	0.999848	-0.640763	0.0783796	0.670511	0.299162
	ChuLike57	NW_021837998.1	383554	384123	40.77	Cluster514	0.10207	0.994125	0.390649	0.999848	.	.	-0.564879	0.981002
	ChuLike58	NW_021837998.1	420086	420835	37.7	Cluster514	0.0548639	0.994125	0.136017	0.999848	-0.83076	0.0265053	0.647357	0.45285
	ChuLike59	NW_021837998.1	440865	442136	36.44	Cluster514	0.0397497	0.994125	-0.363373	0.999848	-0.371895	0.616819	-0.293523	0.981002
	ChuLike6	NW_021837045.1	45377206	45379152	35.27	.	5.42985	1.12278e-10	.	.	.	.	.	.
	ChuLike60	NW_021838042.1	13031119	13033032	46.44	.	-0.0660097	0.994125	6.43275e-05	0.999848	0.378936	0.57235	-0.140545	0.981002
	ChuLike61	NW_021838153.1	46367091	46368005	45.08	Cluster575	-0.434478	0.673037	-0.63161	0.999848	.	.	-0.663583	0.981002
	ChuLike62	NW_021838153.1	66145677	66147590	34.24	.	0.00373376	0.994125	-0.0456562	0.999848	0.455823	0.57235	-0.160577	0.981002
	ChuLike63	NW_021838153.1	80214089	80216071	34.7	.	0.00596975	0.994125	.	.	.	.	.	.
	ChuLike64	NW_021838153.1	83141007	83142920	46.44	.	-0.0393163	0.994125	-0.0636817	0.999848	0.392378	0.57235	-0.0830885	0.981002
	ChuLike65	NW_021838153.1	84545737	84547650	34.13	.	-0.063509	0.994125	-0.00621191	0.999848	0.378936	0.57235	-0.183226	0.981002
	ChuLike66	NW_021838153.1	109681284	109683197	46.44	.	-0.0660097	0.994125	6.43275e-05	0.999848	0.378936	0.57235	-0.140545	0.981002
	ChuLike67	NW_021838153.1	155236762	155237382	33.01	.	0.152065	0.994125	.	.	.	.	.	.
	ChuLike68	NW_021838153.1	157034697	157036610	34.19	.	-0.0660097	0.994125	6.43275e-05	0.999848	0.378936	0.57235	-0.140545	0.981002
	ChuLike69	NW_021838153.1	164388297	164388566	45.35	.	-0.190336	0.994125	.	.	.	.	.	.
	ChuLike7	NW_021837045.1	68289283	68290146	45.68	.	0.565231	0.994125	.	.	.	.	.	.
	ChuLike70	NW_021838153.1	164477662	164478498	38.04	Cluster650	0.109624	0.994125	0.233044	0.999848	-0.932756	0.00843262	0.723942	0.376958
	ChuLike71	NW_021838153.1	164479492	164480145	37.21	Cluster650	0.0521328	0.994125	0.308044	0.999848	-0.173381	0.767724	0.827393	0.244933
	ChuLike72	NW_021838153.1	164485444	164486322	37.7	Cluster650	0.0160939	0.994125	0.318989	0.999848	-0.629536	0.0931435	0.700798	0.342009
	ChuLike73	NW_021838153.1	164539558	164540025	35.27	Cluster650	0.486591	0.562389	1.59598	0.999848	-0.18809	0.890133	.	.
	ChuLike74	NW_021838153.1	164542462	164543924	32.83	Cluster650	0.277448	0.994125	0.634042	0.999848	-1.28334	0.00117342	0.855712	0.269535
	ChuLike75	NW_021838153.1	164554453	164555442	35.77	Cluster650	0.602064	0.255832	0.177626	0.999848	.	.	0.273869	0.981002
	ChuLike76	NW_021838153.1	166091142	166091693	45.37	.	.	.	.	.	.	.	.	.
	ChuLike77	NW_021838153.1	166736723	166738636	46.44	.	-0.0715577	0.994125	0.0123485	0.999848	0.315513	0.648265	-0.140545	0.981002
	ChuLike78	NW_021838154.1	4598901	4600883	34.6	.	0.00169611	0.997893	.	.	.	.	.	.
	ChuLike79	NW_021838154.1	10229207	10231189	34.6	.	0.037022	0.994125	.	.	.	.	.	.
	ChuLike8	NW_021837045.1	68298774	68299838	47.09	.	-0.0535962	0.994125	.	.	.	.	.	.
	ChuLike80	NW_021838154.1	10261034	10263016	34.6	.	0.037022	0.994125	.	.	.	.	.	.
	ChuLike81	NW_021838154.1	20284695	20286614	34.55	.	0.0417292	0.994125	.	.	.	.	.	.
	ChuLike82	NW_021838200.1	142008	143973	34.59	.	-0.0660579	0.994125	.	.	.	.	.	.
	ChuLike83	NW_021838233.1	17715179	17716013	47	.	-0.0446489	0.994125	.	.	.	.	.	.
	ChuLike84	NW_021838385.1	881643	881984	39	.	-0.169691	0.994125	0.320594	0.999848	.	.	-0.0400374	0.981002
	ChuLike85	NW_021838397.1	424504	426369	46.7	.	0.0951823	0.994125	-0.089722	0.999848	.	.	-0.0431023	0.981002
	ChuLike86	NW_021838400.1	804038	805984	45.02	.	5.42985	1.12278e-10	.	.	.	.	.	.
	ChuLike87	NW_021838406.1	288978	289577	44.75	.	-0.0370693	0.994125	.	.	.	.	.	.
	ChuLike88	NW_021838406.1	290625	290969	48.84	.	-0.0747349	0.994125	.	.	.	.	.	.
	ChuLike89	NW_021838410.1	4201250	4203118	34.05	.	0.0119375	0.994125	-0.0442179	0.999848	0.3924	0.57235	-0.120913	0.981002
	ChuLike9	NW_021837045.1	106136363	106137503	36.39	Cluster56	-1.16627	0.00586629	-0.622538	0.999848	0.338105	0.57235	6.27993	0.000198492
	ChuLike90	NW_021838410.1	5315473	5317410	34.78	.	0.028394	0.994125	.	.	.	.	.	.
	ChuLike91	NW_021838410.1	5935297	5935860	44.58	.	0.357518	0.994125	.	.	.	.	.	.
	ChuLike92	NW_021838410.1	5936103	5937557	47.52	.	0.123482	0.994125	.	.	.	.	.	.
	ChuLike93	NW_021838410.1	6537456	6539438	46.89	.	0.0194345	0.994125	.	.	.	.	.	.
	ChuLike94	NW_021838421.1	1734615	1736528	46.39	.	-0.0630838	0.994125	-0.00590873	0.999848	0.378936	0.57235	-0.140534	0.981002
	ChuLike95	NW_021838434.1	225549	226556	46.97	.	-0.285438	0.994125	-0.211652	0.999848	.	.	0.437781	0.981002
	ChuLike96	NW_021838465.1	12174972	12175703	46.65	.	0.000173211	0.999693	.	.	.	.	.	.
	ChuLike97	NW_021838465.1	15418259	15420172	46.39	.	-0.063509	0.994125	-0.00621191	0.999848	0.378936	0.57235	-0.183226	0.981002
	ChuLike98	NW_021838465.1	28011642	28013174	46.1	.	0.172482	0.994125	.	.	.	.	.	.
	ChuLike99	NW_021838465.1	28013753	28014166	48.91	.	-0.303131	0.994125	.	.	.	.	.	.
	Flavi1	NW_021837045.1	135123337	135124967	40.96	Cluster82	0.388286	0.886483	0.4288	0.999848	0.214978	0.694708	.	.
	Flavi10	NW_021837058.1	52712	53441	60.49	Cluster158	-0.053498	0.994125	-0.156811	0.999848	-1.08624	0.00502682	-0.157628	0.981002
	Flavi11	NW_021837058.1	59486	59656	58.82	Cluster158	-0.151934	0.994125	-0.762548	0.999848	-1.46331	0.00155138	.	.
	Flavi12	NW_021837489.1	1739514	1741339	43.84	Cluster347	-0.480508	0.673037	-0.565588	0.999848	-1.28899	0.00185344	.	.
	Flavi13	NW_021837489.1	2332584	2333045	40.62	Cluster349	0.0828949	0.994125	0.910015	0.999848	.	.	0.822919	0.981002
	Flavi14	NW_021837998.1	333610	333834	52.23	Cluster513	0.388498	0.994125	1.30535	0.999848	.	.	.	.
	Flavi15	NW_021837998.1	335720	336303	50.43	Cluster513	0.166119	0.994125	0.664398	0.999848	.	.	-0.298981	0.981002
	Flavi16	NW_021837998.1	413594	414864	48.18	Cluster514	0.0563273	0.994125	0.517216	0.999848	0.106605	0.893846	-0.168236	0.981002
	Flavi17	NW_021838153.1	164421089	164422939	34.59	.	0.173832	0.994125	-0.769348	0.999848	.	.	-0.103041	0.981002
	Flavi18	NW_021838153.1	164434105	164435443	35.31	.	0.207299	0.994125	-0.704327	0.999848	.	.	-0.132387	0.981002
	Flavi19	NW_021838154.1	19234975	19241568	45.68	.	.	.	.	.	.	.	.	.
	Flavi2	NW_021837045.1	137347323	137347940	41.65	Cluster87	.	.	.	.	.	.	.	.
	Flavi20	NW_021838599.1	5459271	5459441	44.71	Cluster1046	0.0270074	0.994125	-0.692931	0.999848	-1.59646	0.000659621	.	.
	Flavi21	NW_021838599.1	5473595	5474387	40.81	Cluster1046	-0.237133	0.994125	-0.127884	0.999848	-0.891008	0.0265053	-0.266389	0.981002
	Flavi22	NW_021838599.1	5474523	5474845	42.68	Cluster1046	0.0648732	0.994125	-0.312266	0.999848	-1.33441	0.000778861	0.622909	0.981002
	Flavi23	NW_021838599.1	5486742	5487922	39.9	Cluster1046	-0.116443	0.994125	-0.113719	0.999848	-1.11019	0.00823366	0.0710195	0.981002
	Flavi24	NW_021838663.1	200762	202077	37.23	.	0.541977	0.886483	-0.260434	0.999848	.	.	-0.269664	0.981002
	Flavi25	NW_021838663.1	209109	210214	34.3	.	0.295834	0.994125	0.100959	0.999848	.	.	-0.371984	0.981002
	Flavi26	NW_021838663.1	223703	227934	36.56	.	0.246764	0.994125	-0.134077	0.999848	-0.403178	0.57235	-0.418741	0.981002
	Flavi27	NW_021838663.1	232955	236012	36.87	.	0.114989	0.994125	-0.149754	0.999848	.	.	-0.682375	0.738366
	Flavi3	NW_021837046.1	23925757	23926191	38.48	Cluster127	0.649742	0.255832	0.0543554	0.999848	.	.	0.0689032	0.981002
	Flavi4	NW_021837046.1	23927651	23928116	37.42	Cluster127	0.313703	0.994125	-0.0727126	0.999848	.	.	0.198315	0.981002
	Flavi5	NW_021837046.1	23937745	23938804	38.25	Cluster127	0.189049	0.994125	-0.488012	0.999848	.	.	0.19099	0.981002
	Flavi6	NW_021837046.1	23946461	23946779	39.62	Cluster127	0.529031	0.673037	-0.0837646	0.999848	.	.	-0.0357443	0.981002
	Flavi7	NW_021837046.1	23951362	23952579	37.55	Cluster127	0.438788	0.717265	-0.428847	0.999848	.	.	0.189435	0.981002
	Flavi8	NW_021837058.1	35751	36916	56.96	Cluster158	-0.0221274	0.994125	-0.206473	0.999848	-1.1384	0.0013132	0.103622	0.981002
	Flavi9	NW_021837058.1	52238	52560	57.14	Cluster158	0.151017	0.994125	-0.367808	0.999848	-1.50551	0.000172745	0.757503	0.940764
	Mesoni1	NW_021838466.1	7661747	7662334	55.71	.	.	.	.	.	.	.	.	.
	Phasma1	NW_021837998.1	453081	453524	68.85	Cluster514	0.230314	0.994125	0.0859449	0.999848	-0.547496	0.251213	0.584913	0.981002
	Phasma2	NW_021837998.1	453712	453951	55.23	Cluster514	0.0925351	0.994125	-0.0783566	0.999848	.	.	.	.
	Phasma3	NW_021838153.1	164467614	164467832	45.41	Cluster650	0.0925351	0.994125	-0.0726485	0.999848	.	.	.	.
	Phasma4	NW_021838153.1	164468038	164468361	48.92	Cluster650	0.249676	0.994125	0.120337	0.999848	-0.49357	0.376825	1.0669	0.595167
	Phenui1	NW_021837058.1	116727	116938	52.61	Cluster158	-0.516819	0.673037	-0.537997	0.999848	-2.06974	0.0025052	.	.
	Phenui2	NW_021838576.1	69941074	69941409	55.52	Cluster973	-0.30928	0.994125	-0.269841	0.999848	.	.	.	.
	Phenui3	NW_021838576.1	73071217	73071552	54.93	Cluster974	-0.15385	0.994125	-0.150928	0.999848	.	.	.	.
	Phenui4	NW_021838599.1	5393872	5394101	44.1	Cluster1046	-0.162998	0.994125	1.02974	0.999848	-0.761441	0.340914	.	.
	Phenui5	NW_021838763.1	264406	265102	54.03	Cluster1142	2.09148	0.0157968	.	.	.	.	.	.
	Rhabdo1	NW_021837045.1	49169057	49170941	35.37	.	0.735555	0.730815	.	.	0.378014	0.574134	.	.
	Rhabdo10	NW_021837156.1	38481341	38481797	39.69	.	.	.	.	.	.	.	.	.
	Rhabdo11	NW_021837156.1	54269854	54270441	45.32	Cluster207	0.697342	0.225455	0.456628	0.999848	-0.959221	0.0783796	.	.
	Rhabdo12	NW_021837156.1	62139112	62139714	33.55	Cluster215	-0.769806	0.0594249	-0.489123	0.999848	-0.704448	0.0849877	0.715424	0.981002
	Rhabdo13	NW_021837267.1	7792964	7793467	35.98	.	0.0731959	0.994125	.	.	-1.90699	0.00430352	.	.
	Rhabdo14	NW_021837312.1	489008	489472	61.21	Cluster292	0.0325414	0.994125	-1.17824	0.999848	1.82278	5.34e-08	0.776428	0.299162
	Rhabdo15	NW_021837445.1	945785	946987	31.36	.	0.866727	0.717265	.	.	.	.	.	.
	Rhabdo16	NW_021837489.1	2321341	2321808	34.12	Cluster349	-0.490309	0.37537	0.245306	0.999848	-1.24998	0.0651247	-0.723084	0.512092
	Rhabdo17	NW_021837489.1	2323826	2324182	43.26	Cluster349	-0.0395876	0.994125	-0.169668	0.999848	.	.	0.889139	0.328123
	Rhabdo18	NW_021837489.1	2325252	2326960	40.69	Cluster349	-0.0109558	0.994125	-0.163917	0.999848	0.875766	0.0293693	0.589807	0.425828
	Rhabdo19	NW_021837489.1	2336357	2336776	46.78	Cluster349	-0.0553096	0.994125	0.0683162	0.999848	-0.441992	0.393594	0.602547	0.704079
	Rhabdo2	NW_021837045.1	135216623	135218074	29.29	Cluster82	0.150575	0.994125	0.305208	0.999848	.	.	.	.
	Rhabdo20	NW_021837489.1	3864682	3865272	44.92	Cluster352	0.458688	0.64079	1.42664	0.999848	.	.	0.262293	0.981002
	Rhabdo21	NW_021837601.1	1361180	1363780	35.17	Cluster411	0.260395	0.994125	0.388862	0.999848	1.0414	0.00110159	3.88312	0.000258738
	Rhabdo22	NW_021837723.1	57041	58286	41.51	Cluster461	1.08669	0.0294906	-0.248312	0.999848	-0.365522	0.551983	.	.
	Rhabdo23	NW_021837723.1	58752	62086	43.58	Cluster461	0.543914	0.452307	-0.432126	0.999848	0.119921	0.837491	.	.
	Rhabdo24	NW_021837878.1	438717	439796	37.72	.	0.487727	0.994125	.	.	.	.	.	.
	Rhabdo25	NW_021837878.1	447836	448657	35.71	.	.	.	.	.	.	.	.	.
	Rhabdo26	NW_021837878.1	921772	922950	38.28	.	.	.	.	.	.	.	.	.
	Rhabdo27	NW_021837878.1	931221	932390	37.9	.	.	.	.	.	.	.	.	.
	Rhabdo28	NW_021837878.1	937169	938287	38.81	.	0.633292	0.994125	.	.	.	.	.	.
	Rhabdo29	NW_021837878.1	1014105	1015067	37.32	.	.	.	.	.	.	.	.	.
	Rhabdo3	NW_021837045.1	137325769	137326841	35.73	Cluster87	0.2827	0.994125	-0.0362064	0.999848	.	.	0.24424	0.981002
	Rhabdo30	NW_021837878.1	1021650	1022827	36.43	.	.	.	.	.	.	.	.	.
	Rhabdo31	NW_021837998.1	464019	464267	42.34	Cluster514	0.510401	0.994125	.	.	.	.	.	.
	Rhabdo32	NW_021837998.1	474723	475130	38.57	Cluster514	0.0963208	0.994125	0.576295	0.999848	.	.	.	.
	Rhabdo33	NW_021838009.1	838599	839369	37.42	.	0.00439163	0.994125	.	.	-1.50436	0.0196261	.	.
	Rhabdo34	NW_021838153.1	164452769	164453017	46.37	Cluster650	0.510401	0.994125	.	.	.	.	.	.
	Rhabdo35	NW_021838154.1	23446840	23447361	33.97	.	.	.	-0.401481	0.999848	.	.	0.298625	0.981002
	Rhabdo36	NW_021838421.1	5054204	5055283	37.82	.	.	.	.	.	.	.	.	.
	Rhabdo37	NW_021838421.1	5061846	5063024	37.61	.	.	.	.	.	.	.	.	.
	Rhabdo38	NW_021838429.1	851170	852027	32.9	.	0.228398	0.994125	0.3056	0.999848	0.561933	0.110208	2.70266	0.00904599
	Rhabdo39	NW_021838429.1	852169	854005	34.71	.	0.246172	0.994125	0.786994	0.999848	0.84503	0.00843262	3.6828	0.000108698
	Rhabdo4	NW_021837046.1	23893652	23894753	35.33	Cluster127	0.0340409	0.994125	-0.448477	0.999848	.	.	.	.
	Rhabdo40	NW_021838429.1	854147	855983	34.76	.	0.267047	0.994125	0.737018	0.999848	0.802891	0.0122625	3.58953	0.000201945
	Rhabdo41	NW_021838429.1	856125	857961	34.76	.	0.247164	0.994125	0.777137	0.999848	0.822882	0.0105329	3.63818	0.000180928
	Rhabdo42	NW_021838429.1	858103	860551	34.93	.	0.312523	0.994125	0.848212	0.999848	0.767928	0.0185026	4.73508	1.55e-11
	Rhabdo43	NW_021838451.1	104470	104697	36.56	.	.	.	.	.	.	.	.	.
	Rhabdo44	NW_021838451.1	548795	549406	39.12	.	.	.	.	.	.	.	.	.
	Rhabdo45	NW_021838465.1	98464024	98465490	30.97	Cluster854	0.0120491	0.994125	-0.204775	0.999848	.	.	-0.322405	0.981002
	Rhabdo46	NW_021838517.1	484267	484876	44.17	.	.	.	.	.	.	.	.	.
	Rhabdo47	NW_021838576.1	69887864	69888301	46.91	Cluster973	0.296853	0.994125	-0.193509	0.999848	-1.10121	0.0124649	.	.
	Rhabdo48	NW_021838576.1	73132733	73133335	33.55	Cluster974	0.324244	0.994125	0.0164278	0.999848	-1.32229	0.00174549	.	.
	Rhabdo49	NW_021838585.1	428109	428652	34.38	Cluster1034	0.781418	0.0978557	1.03602	0.999848	.	.	.	.
	Rhabdo5	NW_021837046.1	23926217	23927650	32.45	Cluster127	0.0249486	0.994125	0.0894466	0.999848	.	.	-0.282074	0.981002
	Rhabdo50	NW_021838585.1	537709	538083	44.92	.	0.83031	0.229113	-0.677832	0.999848	.	.	.	.
	Rhabdo51	NW_021838599.1	2628716	2629354	33.54	.	.	.	-0.269794	0.999848	.	.	0.228897	0.981002
	Rhabdo52	NW_021838599.1	5392814	5393104	46.21	Cluster1046	0.13324	0.994125	-0.098269	0.999848	.	.	.	.
	Rhabdo53	NW_021838599.1	5425827	5426180	47.59	Cluster1046	-0.509067	0.67983	-0.516525	0.999848	.	.	.	.
	Rhabdo54	NW_021838602.1	307651	308565	30.53	Cluster1049	0.393496	0.864735	-0.888981	0.999848	.	.	-0.227495	0.981002
	Rhabdo55	NW_021838687.1	64599069	64600061	35.26	.	1.29855	4.29563e-05	1.59597	0.999848	0.744262	0.0804418	.	.
	Rhabdo56	NW_021838687.1	65696727	65697719	35.26	Cluster1108	1.29855	4.29563e-05	1.59597	0.999848	0.744262	0.0804418	.	.
	Rhabdo57	NW_021838763.1	236540	237967	35.48	Cluster1141	0.160187	0.994125	0.104452	0.999848	.	.	.	.
	Rhabdo58	NW_021838798.1	2128475	2131059	34.99	Cluster1156	0.251488	0.994125	0.380716	0.999848	0.995882	0.00155138	3.62403	0.000471188
	Rhabdo59	NW_021838798.1	14419219	14420976	35.37	Cluster1170	-0.148451	0.994125	0.464672	0.999848	0.473244	0.225203	4.4626	4.54e-06
	Rhabdo6	NW_021837046.1	23945003	23946460	32.4	Cluster127	0.067247	0.994125	0.0921417	0.999848	.	.	-0.338808	0.981002
	Rhabdo60	NW_021838798.1	21999427	22001787	34.68	Cluster1173	0.291816	0.994125	0.870046	0.999848	0.823422	0.0106359	4.80077	2.52e-12
	Rhabdo61	NW_021838798.1	22002134	22003764	34.63	Cluster1173	0.247338	0.994125	0.79857	0.999848	0.782547	0.0161062	4.6805	5.69e-08
	Rhabdo62	NW_021838798.1	22003994	22004851	33.41	Cluster1173	0.22371	0.994125	0.304787	0.999848	0.558417	0.112296	2.70266	0.00904599
	Rhabdo63	NW_021839020.1	57318879	57320793	34.44	Cluster1348	0.264609	0.994125	0.90893	0.999848	0.83109	0.0105329	4.89729	2.98e-13
	Rhabdo64	NW_021839020.1	57321075	57321944	33.29	Cluster1348	0.161129	0.994125	0.24636	0.999848	0.536475	0.144014	2.20471	0.0897045
	Rhabdo65	NW_021839020.1	67894708	67896789	34.15	Cluster1351	-0.30088	0.994125	0.224338	0.999848	0.118457	0.825993	5.65365	1.21e-07
	Rhabdo66	NW_021839020.1	68976937	68979018	34.24	Cluster1353	-0.308759	0.994125	0.170841	0.999848	0.125051	0.813197	5.628	1.32e-07
	Rhabdo67	NW_021839130.1	50245789	50246727	35.24	Cluster1411	0.17363	0.994125	0.661041	0.999848	-1.16954	0.0769915	.	.
	Rhabdo7	NW_021837046.1	25097603	25098217	47.07	Cluster131	0.434227	0.595481	1.03661	0.999848	1.61082	6.85e-06	.	.
	Rhabdo8	NW_021837058.1	84437	84802	39.73	Cluster158	0.0854179	0.994125	0.0196607	0.999848	.	.	0.846293	0.629087
	Rhabdo9	NW_021837134.1	831473	831967	46.96	.	.	.	.	.	.	.	.	.
	Toti1	NW_021837046.1	35934208	35936684	34.08	Cluster137	0.785257	0.200348	1.847	0.999848	0.501589	0.204982	.	.
	Toti2	NW_021837080.1	129867	130481	30.98	.	-0.850712	0.0978557	.	.	-0.46702	0.600021	.	.
	Un1	NW_021837045.1	30590431	30591908	44.16	.	-0.191124	0.994125	0.00355772	0.999848	0.106244	0.910354	-0.110138	0.981002
	Un10	NW_021837045.1	137085298	137085741	33.64	.	.	.	.	.	.	.	.	.
	Un100	NW_021838672.1	318028	319896	31.52	.	0.0076288	0.994125	-0.0562162	0.999848	0.3924	0.57235	-0.140649	0.981002
	Un101	NW_021838687.1	28751586	28753530	31.84	.	5.14196	2.64084e-09	.	.	.	.	.	.
	Un102	NW_021838687.1	29489701	29491585	42.79	.	5.39278	1.12278e-10	.	.	.	.	.	.
	Un103	NW_021838687.1	64009906	64010499	43.23	.	-0.5583	0.452307	0.427205	0.999848	-0.263625	0.723579	.	.
	Un104	NW_021838687.1	64585644	64586682	35.39	.	-0.775069	0.0600008	0.174514	0.999848	0.0380041	0.991377	.	.
	Un105	NW_021838687.1	65185601	65186116	32.58	.	1.81785	0.0019297	.	.	.	.	.	.
	Un106	NW_021838687.1	65684841	65686148	35.1	Cluster1108	-0.779667	0.0978557	0.264732	0.999848	0.307754	0.57235	.	.
	Un107	NW_021838699.1	2067219	2069205	44.12	.	-0.170078	0.994125	0.0636653	0.999848	-0.0387052	0.991377	0.024096	0.981002
	Un108	NW_021838703.1	299632	301589	29.41	.	-0.16946	0.994125	0.116726	0.999848	-0.0427859	0.991377	0.077763	0.981002
	Un109	NW_021838732.1	2567682	2569622	44.96	.	-0.39848	0.994125	-1.41008	0.999848	.	.	.	.
	Un11	NW_021837045.1	137309896	137311324	34.28	Cluster87	0.0651175	0.994125	-0.642293	0.999848	0.680437	0.314756	-1.31096	0.155817
	Un110	NW_021838755.1	187276	189127	31.76	.	-0.0347935	0.994125	-0.112663	0.999848	0.3924	0.57235	-0.211417	0.981002
	Un111	NW_021838763.1	218654	220600	29.42	.	0.579649	0.994125	.	.	.	.	.	.
	Un112	NW_021838780.1	46036	47903	31.82	.	0.0400632	0.994125	-0.0748116	0.999848	0.326058	0.648265	-0.121525	0.981002
	Un113	NW_021838798.1	23342541	23344244	41.64	.	-0.0117602	0.994125	-0.0484642	0.999848	.	.	-0.090053	0.981002
	Un114	NW_021838798.1	29579022	29580938	43.01	.	-0.0460448	0.994125	0.0943058	0.999848	-0.884712	0.0527951	-0.427302	0.981002
	Un115	NW_021838798.1	71135056	71135877	29.91	.	-0.20114	0.994125	-0.304039	0.999848	.	.	0.0195556	0.983603
	Un116	NW_021838808.1	79193	81130	44.98	.	-0.453149	0.994125	-1.31348	0.999848	.	.	.	.
	Un117	NW_021838808.1	155425	157290	29.92	.	-0.777737	0.733533	-1.71403	0.999848	.	.	.	.
	Un118	NW_021838808.1	264481	265432	43.61	.	.	.	.	.	.	.	.	.
	Un119	NW_021838821.1	3080864	3082711	44.35	.	-0.173448	0.994125	0.0482896	0.999848	-0.171686	0.767724	-0.0913177	0.981002
	Un12	NW_021837045.1	137376475	137377017	38.7	Cluster87	0.235905	0.994125	1.67485	0.999848	.	.	.	.
	Un120	NW_021838876.1	918417	920422	44.4	.	-0.161488	0.994125	0.130811	0.999848	0.016282	0.991377	0.0497843	0.981002
	Un121	NW_021838876.1	2333536	2335471	31.82	.	5.28314	5.78953e-10	.	.	.	.	.	.
	Un122	NW_021838909.1	59509001	59510868	31.76	.	0.0321747	0.994125	-0.0500165	0.999848	0.3924	0.57235	-0.120913	0.981002
	Un123	NW_021838909.1	93665713	93667634	43.06	.	-0.0609091	0.994125	0.11492	0.999848	-0.913619	0.047783	-0.504265	0.981002
	Un124	NW_021838976.1	2176321	2178168	29.43	.	-0.203247	0.994125	0.0736856	0.999848	0.019693	0.991377	-0.0207963	0.981002
	Un125	NW_021839020.1	44763302	44765169	31.65	.	0.0200633	0.994125	-0.0443947	0.999848	0.3924	0.57235	-0.120913	0.981002
	Un126	NW_021839020.1	52382068	52382979	44.68	.	-0.135813	0.994125	0.156812	0.999848	-0.0735633	0.966348	0.21436	0.981002
	Un127	NW_021839130.1	10962269	10963607	44.47	.	-0.129322	0.994125	0.133263	0.999848	-0.0121653	0.991377	-0.0271034	0.981002
	Un128	NW_021839130.1	18821298	18823289	29.88	.	0.13929	0.994125	0.566112	0.999848	.	.	.	.
	Un129	NW_021839130.1	52004956	52006822	41.16	.	0.00675836	0.994125	-0.198313	0.999848	0.473617	0.57235	-0.282596	0.981002
	Un13	NW_021837045.1	172314238	172315413	32.67	.	0.14762	0.994125	-0.114124	0.999848	.	.	-0.173225	0.981002
	Un130	NW_021839145.1	42526	44013	30.67	.	-0.252911	0.994125	-0.0294878	0.999848	0.0190522	0.991377	0.176583	0.981002
	Un131	NW_021839166.1	75280	77127	44.35	.	-0.196011	0.994125	0.0801914	0.999848	-0.0635286	0.97248	-0.00582939	0.990142
	Un132	NW_021839197.1	1455488	1455709	37.61	.	.	.	.	.	.	.	.	.
	Un133	NW_021839219.1	1516325	1516828	34.47	Cluster1440	-0.0367474	0.994125	0.337569	0.999848	0.436099	0.314878	4.11348	0.00567467
	Un134	NW_021838571.1	452657	452866	33.99	Cluster914	.	.	.	.	.	.	.	.
	Un135	NW_021837045.1	105859268	105860442	30.8	.	0.559682	0.538655	0.831024	0.999848	1.69865	3.14e-08	5.31215	1.67e-09
	Un136	NW_021837046.1	5395734	5397101	34.19	.	4.06256	5.92407e-07	.	.	0.18681	0.755623	.	.
	Un137	NW_021837080.1	129505	129678	38.37	.	.	.	.	.	.	.	.	.
	Un138	NW_021837080.1	541164	542546	32.81	.	-0.707589	0.0758005	0.874447	0.999848	0.388563	0.57235	0.0480997	0.981002
	Un139	NW_021837104.1	84563	84832	32.67	.	.	.	.	.	.	.	.	.
	Un14	NW_021837046.1	5839873	5841105	38.46	Cluster114	0.767292	0.0600008	1.54152	0.999848	0.977894	0.00843262	.	.
	Un140	NW_021837156.1	54447744	54448711	32.34	Cluster209	-0.14625	0.994125	0.106682	0.999848	.	.	.	.
	Un141	NW_021837156.1	57196301	57196811	31.13	Cluster211	0.555278	0.364718	.	.	.	.	.	.
	Un142	NW_021837378.1	28987147	28988385	39.66	Cluster315	0.22038	0.994125	0.573801	0.999848	.	.	-0.271278	0.981002
	Un143	NW_021837378.1	29037568	29039613	38.74	Cluster315	0.0359937	0.994125	-0.571566	0.999848	1.0924	0.0804418	0.653225	0.642798
	Un144	NW_021837378.1	48003024	48004820	31.86	Cluster331	1.03778	0.00778951	0.810817	0.999848	1.24263	0.00169169	.	.
	Un145	NW_021837489.1	2349699	2349896	31.91	Cluster349	0.455273	0.730815	-0.464253	0.999848	.	.	-0.589106	0.981002
	Un146	NW_021837489.1	45106138	45106350	30.62	.	-0.054572	0.994125	.	.	.	.	.	.
	Un147	NW_021837954.1	1146591	1148210	31.25	.	.	.	.	.	.	.	.	.
	Un148	NW_021838153.1	164444797	164445570	31.02	Cluster650	-0.848406	0.799733	.	.	.	.	.	.
	Un149	NW_021838153.1	166091696	166092055	35.85	.	0.201217	0.994125	0.409719	0.999848	.	.	.	.
	Un15	NW_021837046.1	23940196	23942050	41.27	Cluster127	-0.0544099	0.994125	-0.24881	0.999848	-0.952172	0.0783796	-0.318984	0.981002
	Un150	NW_021838399.1	9565970	9566206	41.95	.	0.168437	0.994125	-0.354271	0.999848	.	.	.	.
	Un151	NW_021838519.1	455104	456954	32.17	.	.	.	.	.	.	.	.	.
	Un152	NW_021838576.1	22207454	22207987	35.77	.	.	.	.	.	.	.	.	.
	Un153	NW_021838576.1	120400948	120401979	39.86	Cluster1026	0.10527	0.994125	0.682198	0.999848	-1.07498	0.126364	1.19236	0.0557133
	Un154	NW_021838716.1	136944	137504	29.68	.	0.196544	0.994125	0.143962	0.999848	1.45398	0.0154112	.	.
	Un155	NW_021838798.1	16018338	16020107	30.82	.	.	.	.	.	.	.	.	.
	Un156	NW_021838798.1	48436579	48439056	33.52	Cluster1183	0.228453	0.994125	0.292871	0.999848	2.30781	7.67e-13	5.61267	2.3e-08
	Un157	NW_021838798.1	74528560	74529699	41.12	Cluster1203	0.205887	0.994125	0.558707	0.999848	0.380228	0.57235	-0.170759	0.981002
	Un158	NW_021838798.1	74537679	74538421	45.91	Cluster1203	0.175826	0.994125	0.253958	0.999848	-0.634327	0.317915	-0.788814	0.328123
	Un159	NW_021838798.1	74544023	74544481	36.2	Cluster1203	0.21917	0.994125	0.32106	0.999848	.	.	-0.080459	0.981002
	Un16	NW_021837080.1	542643	542885	66.53	.	-1.87717	0.000586316	.	.	.	.	.	.
	Un160	NW_021838798.1	74554441	74555073	48.08	Cluster1203	0.248808	0.994125	0.60572	0.999848	0.00483517	0.991377	-0.276067	0.981002
	Un161	NW_021838798.1	74563374	74563880	47.01	Cluster1203	0.403294	0.886483	0.389987	0.999848	0.301459	0.612747	-0.313136	0.981002
	Un162	NW_021838909.1	21553348	21554697	30.19	.	-0.732386	0.0625967	1.04278	0.999848	0.186436	0.727083	0.0325052	0.981002
	Un163	NW_021838909.1	22431472	22432822	30.16	.	.	.	.	.	.	.	.	.
	Un164	NW_021839020.1	19866072	19866296	34.6	.	.	.	.	.	.	.	.	.
	Un17	NW_021837123.1	1909491	1911338	29.55	.	-0.198407	0.994125	0.0575841	0.999848	0.0526581	0.987998	-0.120872	0.981002
	Un18	NW_021837134.1	1698769	1700775	44.18	.	-0.191639	0.994125	0.0890259	0.999848	0.107653	0.890133	0.222651	0.981002
	Un19	NW_021837156.1	31935897	31937744	44.35	.	-0.195859	0.994125	0.0649406	0.999848	-0.00341019	0.991377	-0.0305309	0.981002
	Un2	NW_021837045.1	49171255	49172384	33.97	.	1.05159	0.265816	.	.	-2.1598	7.42e-05	.	.
	Un20	NW_021837156.1	57240452	57240784	33.44	Cluster211	-0.392737	0.994125	0.731931	0.999848	-1.26458	0.0293693	.	.
	Un21	NW_021837156.1	62133638	62133994	32.94	Cluster215	-0.329014	0.994125	1.23112	0.999848	-1.60261	0.0105329	.	.
	Un22	NW_021837212.1	1425324	1427233	42.12	.	.	.	.	.	.	.	.	.
	Un23	NW_021837234.1	793871	795744	41.38	.	0.00614708	0.994125	-0.0442179	0.999848	0.3924	0.57235	-0.120913	0.981002
	Un24	NW_021837267.1	46115188	46115604	38.27	.	-0.731101	0.952068	.	.	.	.	.	.
	Un25	NW_021837267.1	46451483	46453470	29.3	.	-0.162691	0.994125	0.117125	0.999848	-0.0346429	0.991377	0.0613935	0.981002
	Un26	NW_021837267.1	50476720	50477121	29.17	.	-0.83466	0.790046	.	.	.	.	.	.
	Un27	NW_021837267.1	53679892	53681739	29.55	.	-0.233293	0.994125	0.0419027	0.999848	-0.00341019	0.991377	-0.0197807	0.981002
	Un28	NW_021837267.1	53688514	53690361	29.55	.	-0.233293	0.994125	0.0419027	0.999848	-0.00341019	0.991377	-0.0197807	0.981002
	Un29	NW_021837314.1	40567	42362	44.19	.	-0.195114	0.994125	0.061772	0.999848	0.0748901	0.966348	-0.1673	0.981002
	Un3	NW_021837045.1	53898406	53900322	30.8	Cluster32	-0.0305496	0.994125	0.105399	0.999848	-0.728928	0.103906	-0.463777	0.981002
	Un30	NW_021837370.1	34904	36837	31.91	.	5.41143	1.12278e-10	.	.	.	.	.	.
	Un31	NW_021837378.1	3324441	3326415	29.84	.	-0.0583078	0.994125	0.323224	0.999848	.	.	0.0752835	0.981002
	Un32	NW_021837378.1	30096177	30096733	28.92	.	0.209064	0.994125	0.384147	0.999848	.	.	0.549556	0.940764
	Un33	NW_021837456.1	447989	449843	31.82	.	0.0437075	0.994125	-0.150755	0.999848	.	.	-0.144312	0.981002
	Un34	NW_021837489.1	7124106	7124651	38.25	.	.	.	.	.	.	.	.	.
	Un35	NW_021837489.1	15616920	15618135	42.8	.	-0.147659	0.994125	0.248011	0.999848	-0.789488	0.215016	-0.495497	0.940764
	Un36	NW_021837489.1	34129531	34130466	40.43	.	0.117516	0.994125	-0.0878547	0.999848	-0.468714	0.57235	-0.548686	0.940764
	Un37	NW_021837489.1	42682761	42684410	32.57	Cluster375	0.258593	0.994125	0.314833	0.999848	0.666911	0.0807938	.	.
	Un38	NW_021837489.1	45102940	45103119	48.04	.	-0.0136778	0.994125	1.4502	0.999848	.	.	.	.
	Un39	NW_021837489.1	45103142	45103360	28.97	.	0.081574	0.994125	0.896533	0.999848	.	.	.	.
	Un4	NW_021837045.1	135211898	135212911	29.97	Cluster82	1.94018	0.00986993	.	.	.	.	.	.
	Un40	NW_021837600.1	32824398	32825984	44.61	.	-0.168739	0.994125	0.0382603	0.999848	-0.143793	0.824411	0.138144	0.981002
	Un41	NW_021837600.1	42588013	42589022	29.79	.	.	.	.	.	.	.	.	.
	Un42	NW_021837711.1	18647701	18648907	33.14	.	.	.	.	.	.	.	.	.
	Un43	NW_021837711.1	27733707	27735223	43.1	.	0.387058	0.994125	.	.	.	.	.	.
	Un44	NW_021837711.1	28222148	28223995	44.41	.	-0.201704	0.994125	0.0830297	0.999848	0.0792438	0.958657	0.0147911	0.981002
	Un45	NW_021837711.1	45451916	45452203	40.42	.	0.459963	0.994125	-0.0171593	0.999848	.	.	.	.
	Un46	NW_021837931.1	26856107	26857477	32.84	.	0.0968694	0.994125	-0.0447627	0.999848	.	.	-0.295598	0.981002
	Un47	NW_021837954.1	620129	622045	30.8	.	-0.0417569	0.994125	0.0648546	0.999848	-0.760091	0.0819724	-0.461029	0.981002
	Un48	NW_021837998.1	449124	449735	35.73	Cluster514	-0.018902	0.994125	-0.240844	0.999848	-0.179208	0.863813	0.332313	0.981002
	Un49	NW_021838042.1	7770340	7771104	34.56	.	.	.	.	.	.	.	.	.
	Un5	NW_021837045.1	135228414	135229091	35.39	Cluster82	0.616583	0.471771	0.125521	0.999848	.	.	.	.
	Un50	NW_021838042.1	7772243	7773033	32.84	.	.	.	.	.	.	.	.	.
	Un51	NW_021838076.1	1121354	1121857	35.67	.	-0.0362774	0.994125	.	.	0.798404	0.226693	-0.878091	0.915888
	Un52	NW_021838076.1	1121858	1123289	37.11	.	0.141802	0.994125	-0.720098	0.999848	0.40248	0.57235	-1.29456	0.187839
	Un53	NW_021838076.1	1151501	1152922	34.06	.	0.0837516	0.994125	-0.811863	0.999848	0.564515	0.482149	-1.30204	0.162247
	Un54	NW_021838076.1	1152984	1153436	36.49	.	0.0905462	0.994125	.	.	.	.	.	.
	Un55	NW_021838153.1	46368110	46369217	41.19	Cluster575	-0.392294	0.994125	-0.514248	0.999848	-1.07119	0.0751591	0.0200817	0.981002
	Un56	NW_021838153.1	124555542	124557547	44.3	.	-0.170617	0.994125	0.10352	0.999848	0.0148693	0.991377	0.0713334	0.981002
	Un57	NW_021838153.1	159390308	159392178	41.38	.	0.0149557	0.994125	-0.0443947	0.999848	0.3924	0.57235	-0.120913	0.981002
	Un58	NW_021838153.1	164555614	164556204	30.4	Cluster650	.	.	.	.	.	.	.	.
	Un59	NW_021838166.1	180574	182441	41.41	.	0.0200633	0.994125	-0.0443947	0.999848	0.3924	0.57235	-0.120913	0.981002
	Un6	NW_021837045.1	135333219	135333844	40.61	Cluster83	1.03598	0.00313405	0.394917	0.999848	.	.	.	.
	Un60	NW_021838166.1	504505	506355	29.44	.	-0.189183	0.994125	0.0841249	0.999848	-0.0649245	0.97248	-0.0147515	0.981002
	Un61	NW_021838233.1	14862171	14864018	29.49	.	-0.202233	0.994125	0.0563005	0.999848	-0.00341019	0.991377	-0.0264217	0.981002
	Un62	NW_021838343.1	12466187	12467530	44.06	.	-0.176633	0.994125	0.022858	0.999848	0.0662856	0.981229	-0.304225	0.981002
	Un63	NW_021838343.1	20573802	20575649	44.3	.	-0.196558	0.994125	0.0551893	0.999848	0.0243166	0.991377	-0.129205	0.981002
	Un64	NW_021838385.1	493568	495554	44.11	.	-0.169451	0.994125	0.125723	0.999848	-0.0112616	0.991377	0.0770365	0.981002
	Un65	NW_021838385.1	879982	881607	30.24	.	-0.169508	0.994125	0.0390971	0.999848	-0.108122	0.890133	0.138172	0.981002
	Un66	NW_021838387.1	931300	933146	41.85	.	-0.0470426	0.994125	-0.109802	0.999848	.	.	-0.0990751	0.981002
	Un67	NW_021838399.1	4615313	4617179	41.38	.	0.0118183	0.994125	-0.000994742	0.999848	0.3924	0.57235	-0.120983	0.981002
	Un68	NW_021838399.1	4629856	4631723	31.65	.	0.0159725	0.994125	-0.013545	0.999848	0.3924	0.57235	-0.120983	0.981002
	Un69	NW_021838399.1	7094062	7096083	42.66	.	0.157946	0.994125	0.219488	0.999848	.	.	.	.
	Un7	NW_021837045.1	135350073	135351519	36.4	Cluster83	-0.0752794	0.994125	.	.	.	.	-0.996699	0.940764
	Un70	NW_021838399.1	7373167	7375014	29.43	.	-0.192111	0.994125	0.0699392	0.999848	-0.033895	0.991377	-0.0305895	0.981002
	Un71	NW_021838399.1	9564427	9565955	41.83	.	-0.0917435	0.994125	0.013805	0.999848	.	.	0.194395	0.981002
	Un72	NW_021838406.1	289792	290622	44.1	.	-0.16726	0.994125	.	.	.	.	.	.
	Un73	NW_021838451.1	104190	104449	37.96	.	.	.	.	.	.	.	.	.
	Un74	NW_021838465.1	67718295	67719998	41.58	.	0.0035699	0.994125	-0.0442791	0.999848	.	.	-0.139722	0.981002
	Un75	NW_021838465.1	88360603	88362450	44.41	.	-0.184083	0.994125	0.0830978	0.999848	-0.067351	0.97248	-0.0736404	0.981002
	Un76	NW_021838465.1	95423575	95425422	44.35	.	-0.226286	0.994125	0.064368	0.999848	-0.00700836	0.991377	0.0340861	0.981002
	Un77	NW_021838465.1	98436808	98438217	43.73	Cluster854	-0.181614	0.994125	0.287982	0.999848	-0.505284	0.57235	-0.310579	0.981002
	Un78	NW_021838466.1	7644006	7645198	28.97	.	0.456608	0.994125	.	.	.	.	.	.
	Un79	NW_021838475.1	255811	257475	32.68	.	0.0303364	0.994125	-0.111881	0.999848	.	.	-0.0754564	0.981002
	Un8	NW_021837045.1	135372489	135373205	36.24	Cluster83	1.35142	6.3483e-05	1.57252	0.999848	0.046947	0.991377	0.655907	0.704079
	Un80	NW_021838488.1	284976	286844	41.44	.	0.0162901	0.994125	-0.044462	0.999848	0.3924	0.57235	-0.160124	0.981002
	Un81	NW_021838496.1	257539	259386	29.49	.	-0.195859	0.994125	0.0649406	0.999848	-0.00341019	0.991377	-0.0305309	0.981002
	Un82	NW_021838499.1	8008563	8010410	44.3	.	-0.19112	0.994125	0.0801948	0.999848	-0.00343445	0.991377	-0.0166704	0.981002
	Un83	NW_021838510.1	2245776	2247767	42.95	.	0.169173	0.994125	0.639248	0.999848	.	.	.	.
	Un84	NW_021838510.1	4488623	4488838	33.17	.	.	.	.	.	.	.	.	.
	Un85	NW_021838510.1	4956262	4958284	42.69	.	0.144405	0.994125	0.219488	0.999848	.	.	.	.
	Un86	NW_021838554.1	98812	100659	29.49	.	-0.201091	0.994125	0.0640405	0.999848	-0.00343445	0.991377	-0.0228478	0.981002
	Un87	NW_021838576.1	40127536	40127751	28.22	.	-0.387642	0.78268	-0.491776	0.999848	.	.	.	.
	Un88	NW_021838576.1	69915254	69917153	28.84	Cluster973	-0.34291	0.994125	-0.400665	0.999848	-0.882586	0.0886125	-0.37702	0.981002
	Un89	NW_021838576.1	73120451	73120895	39.86	Cluster974	-0.319061	0.994125	-0.311861	0.999848	.	.	.	.
	Un9	NW_021837045.1	135396103	135396645	38.52	Cluster83	0.108387	0.994125	1.00019	0.999848	.	.	.	.
	Un90	NW_021838576.1	73506610	73507032	35.65	Cluster975	-0.201246	0.994125	0.600663	0.999848	0.731258	0.0546381	7.29457	1.34e-07
	Un91	NW_021838576.1	112608082	112609929	44.3	.	-0.191702	0.994125	0.0651351	0.999848	-0.00337204	0.991377	-0.0306453	0.981002
	Un92	NW_021838599.1	295443	297436	29.38	.	-0.171273	0.994125	0.123798	0.999848	-0.0144021	0.991377	0.0774228	0.981002
	Un93	NW_021838603.1	314612	316597	29.24	.	-0.164178	0.994125	0.0766022	0.999848	-0.0902516	0.922786	0.115348	0.981002
	Un94	NW_021838624.1	113771	115759	44.18	.	-0.15261	0.994125	0.205572	0.999848	-0.123933	0.861494	0.174492	0.981002
	Un95	NW_021838628.1	37612	39459	29.49	.	-0.197502	0.994125	0.0746452	0.999848	-0.00555732	0.991377	-0.0394827	0.981002
	Un96	NW_021838628.1	283237	285104	41.35	.	0.0110359	0.994125	-0.0442179	0.999848	0.3924	0.57235	-0.120983	0.981002
	Un97	NW_021838651.1	273858	275705	44.46	.	-0.194405	0.994125	0.0840546	0.999848	0.0244389	0.991377	-0.0696036	0.981002
	Un98	NW_021838654.1	5098822	5100669	29.49	.	-0.195859	0.994125	0.0649406	0.999848	-0.00341019	0.991377	-0.0305309	0.981002
	Un99	NW_021838663.1	213460	215289	30.33	.	-0.0653936	0.994125	0.125877	0.999848	-0.855257	0.0783796	-0.609256	0.826987
	Virga1	NW_021837045.1	137311386	137311736	39.42	Cluster87	0.560478	0.994125	.	.	.	.	.	.
	Virga2	NW_021837489.1	2361427	2361883	52.63	Cluster349	0.203702	0.994125	0.430761	0.999848	-0.701174	0.0783796	1.08264	0.0257423
	Virga3	NW_021838687.1	64007777	64008729	50.9	.	-0.979394	0.0220419	-0.132899	0.999848	0.351953	0.57235	.	.
	Virga4	NW_021838687.1	65686159	65686542	43.65	Cluster1108	0.0382529	0.994125	0.245706	0.999848	0.146164	0.782689	.	.
	Xinmo1	NW_021837156.1	54266061	54266675	41.15	Cluster207	.	.	.	.	.	.	.	.
	Xinmo2	NW_021838465.1	98454747	98455211	56.25	Cluster854	0.420438	0.852472	0.436868	0.999848	.	.	.	.
	Xinmo3	NW_021838798.1	74544561	74544899	49.11	Cluster1203	0.167231	0.994125	-0.236996	0.999848	.	.	-0.400979	0.981002
	Xinmo4	NW_021839130.1	50813809	50814106	40.61	Cluster1412	0.399521	0.886483	0.248987	0.999848	-0.0541592	0.991377	.	.
	Xinmo5	NW_021839142.1	1249325	1249873	41.39	.	-0.817291	0.78268	-0.984952	0.999848	-1.59231	0.0527951	.	.
	Xinmo6	NW_021839142.1	1251297	1251428	71.76	.	-2.30591	0.00986993	.	.	.	.	.	.
