# Supplementary material for: Profile of Small RNAs, vDNA Forms and Viral Integrations in Late Chikungunya Virus Infection of Aedes albopictus Mosquitoes
Source: Viruses. 2021 Mar 25;13(4):553. doi: 10.3390/v13040553 (PMC8066115; doi:10.3390/v13040553)
Supplement: Supplementary file 1 [file viruses-13-00553-s001.zip › SupportingInformation/Supplemental Table 9.xlsx]

## Sheet: Sheet1
piRNA_ID	piRNA_Seq	list_nrEVEs	SDA_nrEVEs	piRNA cluster	Fold-change (infection / control)
1049-820	TAGGACGAATCACCACTCGGGTGTGGGAT	Rhabdo22	1.08669	Cluster461	3.03046
1229-719	TGCTACCTCATAAAGCACGGAGTAGGC	Un8	1.35142	Cluster83	2.20622
13349-44	TGCAACAAAAGACCGATCCCCGAACAAA	Rhabdo22	1.08669	Cluster461	4.38149
14100-41	TCCAGAATGTGTAGAGGCCGTGCGACTA	Rhabdo22	1.08669	Cluster461	5.95902
1719-491	GGCTTCCGTATTTGATCGCATCATGCGC	ChuLike10	-1.40957	Cluster57	-2.57932
2328-366	TGCCGTCTTCTCCTGGGCCAGAAAGAG	ChuLike10	-1.40957	Cluster57	-2.62577
2398-356	TAAATGCGAAATCGGATGCTAGTTGC	Rhabdo55,Rhabdo56	1.2986, 1.2896	Cluster1108	3.16025
2491-342	TGCGGGATGACATTCTCTAGCCTATGCT	ChuLike10	-1.40957	Cluster57	-3.68055
287-2572	TACGAACTACTCGGTGGTGTTTTTGCCGGA	Virga3	-0.979394	Cluster1108	-2.52958
3135-266	TAGGACGAATCACCACTCGGGTGTGGGA	Rhabdo22	1.08669	Cluster461	3.23462
385-1968	GACGCCGCGACGGAAGAGATCCGTGTG	ChuLike10	-1.40957	Cluster57	-2.46231
4021-198	TACGTCTCCAGGACCGATCGGGATGGG	Rhabdo55,Rhabdo56	1.2986, 1.2896	Cluster1108	2.99382
4193-188	TGTAGTCTACGACGCGAATGTTACCGTACT	ChuLike10	-1.40957	Cluster57	-3.6137
439-1752	TTCCAATGAAGTCCTCGATCGTCGGGAGG	ChuLike10	-1.40957	Cluster57	-2.00693
4878-162	TCTATGTGGTTGACAACCTCGGTCCGACT	Rhabdo55,Rhabdo56	1.2986, 1.2896	Cluster1108	2.80702
4920-160	TCTATGTGGTTGACAACCTCGGTCCGAC	Rhabdo55,Rhabdo56	1.2986, 1.2896	Cluster1108	3.19991
5575-139	TTCAACTGAGTGGCAAACAAGTCTAGGC	Un144	1.03778	Cluster331	2.90802
5809-131	TCTGGCTCTAGCTCTACGAAGTTGTAGTC	ChuLike10	-1.40957	Cluster57	-2.68646
5812-131	TACGAAGTTGTAGTCTACGACGCGAATGT	ChuLike10	-1.40957	Cluster57	-2.47747
5997-125	TATATAGGACGAATCACCACTCGGGTG	Rhabdo22	1.08669	Cluster461	6.12999
6208-119	TGCAACAAAAGACCGATCCCCGAACAAAA	Rhabdo22	1.08669	Cluster461	3.07849
6667-110	TGATCGATCGGTACCCTGGAAGGATCCACG	Rhabdo55,Rhabdo56	1.2986, 1.2896	Cluster1108	3.1951
7031-103	TAGGATTCTGTACAAGAAAATGACCGGC	Rhabdo22	1.08669	Cluster461	4.40896
714-1183	TACCTCATAAAGCACGGAGTAGGCGGC	Un8	1.35142	Cluster83	2.23621
