# Supplementary material for: Profile of Small RNAs, vDNA Forms and Viral Integrations in Late Chikungunya Virus Infection of Aedes albopictus Mosquitoes
Source: Viruses. 2021 Mar 25;13(4):553. doi: 10.3390/v13040553 (PMC8066115; doi:10.3390/v13040553)
Supplement: Supplementary file 1 [file viruses-13-00553-s001.zip › SupportingInformation/Supplemental Table 5.xlsx]

## Sheet: chikv_ova_fitted_values
		Ovaries								Carcasses
Transcripts	GO Ids	TMMwzp normalized values				LogFold-change	FDR			Transcripts	GO Ids	TMMwzp normalized values				LogFold-change	FDR
		ova_blood_14_1	ova_blood_14_2	ova_CHIKV_14_1	ova_CHIKV_14_2	CHIKVvsBlood						car_blood_14_1	car_blood_14_2	car_CHIKV_14_1	car_CHIKV_14_2	CHIKVvsBlood
XM_029861871.1	C:GO:0016021	264.299	301.593	49.4665	38.2077	-2.65015	1.5365e-10			XM_029858211.1		35.2084	16.2956	1.4571	2.34313	-5.63791	1.36e-06
XM_029864912.1		13.0215	14.8589	157.081	121.328	3.34629	1.5365e-10			XM_029864789.1	C:GO:0016020	35.2084	16.2956	1.4571	2.34313	-5.63791	1.36e-06
XM_029853235.1		607.608	693.345	2384.11	1841.47	1.73643	2.91319e-09			XM_029873374.1		44.7984	20.7342	2.27972	3.66597	-5.39965	1.36e-06
XM_029867042.1		16.3364	18.6415	158.714	122.59	3.03637	1.33419e-09			XM_029872672.1		24.4361	11.3098	2.33362	3.75264	-4.4949	1.36e-06
XR_003897267.1		258.436	294.903	45.1906	34.905	-2.74788	1.33419e-09			XM_029872426.1	F:GO:0004965; P:GO:0007193; P:GO:0007214; P:GO:0007216; C:GO:0038039; F:GO:0046982	34.1139	15.789	3.06276	4.92514	-4.61216	1.66e-06
XR_002131755.2		258.936	295.473	45.1931	34.9069	-2.75059	1.33419e-09			XM_019693771.2		50.2037	23.2359	5.2747	8.48211	-4.42152	1.66e-06
XM_019693148.2	F:GO:0003854; P:GO:0006694; P:GO:0008207; P:GO:0008209; P:GO:0008210; C:GO:0016021; P:GO:0055114	0	0	45.4697	35.1206	8.49815	3.50974e-09			XM_019706779.2		30.7711	14.2419	3.13378	5.03935	-4.43159	8.15e-06
XM_029856410.1		744.446	849.491	2773.16	2141.98	1.66152	9.51228e-09			XM_029853348.1		30.7632	14.2382	3.49242	5.61608	-4.28477	1.32e-05
XR_003893858.1		349.166	398.435	91.1226	70.3826	-2.1721	2.91319e-09			XR_003898072.1		209.146	96.7996	19.8144	31.8631	-4.61083	3.62e-05
XM_029857747.1		665.733	759.672	2515.25	1942.77	1.6819	1.27379e-08			XR_003897936.1		55.4416	25.6602	5.66588	9.11117	-4.46685	3.62e-05
XM_029855563.1		684.55	781.144	2495.71	1927.68	1.63044	2.44085e-08			XR_003897934.1		150.072	69.4581	15.1158	24.3073	-4.51829	3.75e-05
XM_029861802.1	F:GO:0004674; C:GO:0005622; P:GO:0009069; P:GO:0016310; C:GO:0110165	43.7772	49.9544	0.560797	0.433157	-6.23459	1.37599e-08			XM_029876453.1		23.0442	10.6656	2.34362	3.76872	-4.40478	3.79e-05
XR_003894616.1		372.74	425.336	120.334	92.9457	-1.86565	2.88889e-08			XR_003898294.1		23.0442	10.6656	2.34362	3.76872	-4.40478	3.79e-05
XM_029861847.1	F:GO:0004711; F:GO:0005524; C:GO:0005634; C:GO:0005737; P:GO:0006468; P:GO:0009069; P:GO:0035556	49.4525	56.4305	1.68661	1.30273	-5.00887	3.6099e-08			XM_020075434.2		549.582	254.365	52.9356	85.1244	-4.59629	4.21e-05
XM_029861848.1		49.4525	56.4305	1.68661	1.30273	-5.00887	3.6099e-08			XR_002129141.2		33.7733	15.6314	5.26998	8.47454	-3.85215	4.21e-05
XM_029863524.1	F:GO:0003676; C:GO:0005829; C:GO:0032991	1174.76	1340.52	434.394	335.524	-1.67063	2.50251e-07			XM_029867236.1		32.1112	14.8621	3.49522	5.62058	-4.34981	5.13e-05
XM_029861616.1	F:GO:0003700; C:GO:0005634; C:GO:0005667; P:GO:0006355; P:GO:0006355; F:GO:0008270	389.269	444.197	154.895	119.64	-1.56433	3.49517e-07			XM_029867237.1	F:GO:0004114; P:GO:0006144; P:GO:0007165; F:GO:0046872	32.1112	14.8621	3.49522	5.62058	-4.34981	5.13e-05
XM_019671180.2	F:GO:0003676; C:GO:0005829; C:GO:0032991	1204.87	1374.88	451.522	348.753	-1.65136	3.75705e-07			XM_029867238.1		32.1112	14.8621	3.49522	5.62058	-4.34981	5.13e-05
XR_003892479.1		285.982	326.336	100.1	77.3164	-1.74883	4.42355e-07			XM_029867242.1		32.1112	14.8621	3.49522	5.62058	-4.34981	5.13e-05
XR_003896168.1		233.173	266.075	847.737	654.787	1.62614	6.21835e-07			XM_029867265.1	F:GO:0004222; P:GO:0006508; C:GO:0016021	28.1928	13.0486	4.11447	6.61638	-3.93664	5.13e-05
XM_029867331.1		19.4646	22.2112	242.351	187.191	3.3954	2.34012e-07			XM_029867264.1		28.1965	13.0503	4.11429	6.61609	-3.93689	5.13e-05
XM_029859299.1		16.2916	18.5904	234.065	180.791	3.60042	2.57363e-07			XR_003897937.1		26.7371	12.3748	3.21989	5.17783	-4.19157	6.71e-05
XR_003896538.1		219.777	250.788	804.142	621.115	1.63531	8.76658e-07			XR_003892388.1		25.4904	11.7978	3.75143	6.03259	-3.91389	0.00019568
XM_029859893.1		12.2201	13.9444	93.0354	71.86	2.68222	2.10182e-06			XM_019701722.2		38.4461	17.7941	5.67142	9.12007	-3.93975	0.000218151
XM_019700470.2		88.3879	100.86	312.451	241.335	1.58492	6.02107e-06			XR_003894875.1		179.831	83.2319	34.0999	54.8352	-3.61636	0.000454653
XM_019698509.2	C:GO:0016020; C:GO:0016021	167.139	190.724	569.666	440.007	1.53283	6.89662e-06			XM_029855051.1		34.5866	16.0078	9.17883	14.7603	-3.11091	0.000452641
XR_003891759.1		258.262	294.705	833.907	644.105	1.45504	1.31062e-05			XM_029857939.1		64.8309	30.0059	14.3824	23.128	-3.37902	0.000632965
XR_003898706.1		258.262	294.705	833.907	644.105	1.45504	1.31062e-05			XM_029857941.1		64.8309	30.0059	14.3824	23.128	-3.37902	0.000632965
XR_003891758.1		258.262	294.705	833.907	644.106	1.45504	1.31062e-05			XM_029857942.1		64.8309	30.0059	14.3824	23.128	-3.37902	0.000632965
XM_019669904.2		91.9499	104.925	308.881	238.578	1.51141	1.75951e-05			XM_029857943.1		64.8309	30.0059	14.3824	23.128	-3.37902	0.000632965
XM_029857029.1		7.99161	9.11927	75.4968	58.3133	2.98737	1.29733e-05			XM_029857944.1		64.8309	30.0059	14.3824	23.128	-3.37902	0.000632965
XM_029873473.1		14.3869	16.417	0	0	-7.08033	2.84831e-05			XR_003894764.1		27.3995	12.6814	4.72236	7.59392	-3.70189	0.00161013
XM_029873474.1		14.3869	16.417	0	0	-7.08033	2.84831e-05			XR_003894853.1		27.3995	12.6814	4.72236	7.59392	-3.70189	0.00161013
XM_029859894.1		6.57034	7.49745	62.7126	48.4389	2.9986	1.75951e-05			XM_029874993.1		81.8405	37.8785	19.309	31.0503	-3.29537	0.00161013
XR_003893768.1		44.7552	51.0704	225.826	174.427	2.09682	1.29733e-05			XM_029866637.1		29.3293	13.5746	6.91282	11.1163	-3.27237	0.00161013
XM_029853205.1		283.656	323.682	114.343	88.318	-1.54536	1.887e-05			XR_003896901.1		33.7185	15.606	6.45417	10.3788	-3.5692	0.00306176
XM_029859668.1		223.527	255.068	695.783	537.419	1.40213	2.20583e-05			XM_029866216.1		50.093	23.1847	12.9253	20.7849	-3.15985	0.00314992
XR_003896516.1		270.508	308.679	849.058	655.808	1.4142	2.57517e-05			XR_003893145.1		22.5068	10.4169	5.57107	8.95871	-3.19375	0.00341214
XR_003896517.1		271.005	309.245	849.058	655.808	1.41156	2.64642e-05			XM_029876986.1		54.5389	25.2424	11.5761	18.6152	-3.43848	0.00403536
XM_019679450.3		87.1744	99.4752	292.323	225.789	1.50882	2.99316e-05			XM_029856603.1		228.554	105.782	62.2656	100.128	-3.09745	0.00615087
XM_019683579.2	F:GO:0003676; C:GO:0031083; P:GO:0032418; C:GO:0099078	250.745	286.127	113.481	87.6524	-1.3784	6.4809e-05			XM_029856455.1		228.553	105.782	63.7071	102.446	-3.06454	0.00676501
XM_029853612.1		176.879	201.837	538.676	416.07	1.37049	6.21592e-05			XM_029856699.1		228.553	105.782	63.7071	102.446	-3.06454	0.00676501
XM_029878700.1		192.011	219.105	549.314	424.287	1.28034	9.43911e-05			XM_029860533.1		53.8132	24.9065	5.3573	8.61495	-4.49945	0.00761386
XM_029856081.1		39.1277	44.6488	6.08972	4.70367	-2.89414	0.000101333			XR_003899024.1		919.964	425.79	168.662	271.222	-3.67149	0.00761386
XM_029878733.1	C:GO:0016020; C:GO:0016021	217.462	248.147	634.843	490.349	1.30958	0.000102119			XR_003897980.1		2.57687	1.19266	64.0914	103.064	3.36857	0.00780734
XM_029866901.1	C:GO:0005737	78.1516	89.1793	21.8304	16.8617	-2.06916	0.000113414			XM_019703963.2		34.9404	16.1716	7.17636	11.5401	-3.47256	0.00884094
XM_029858306.1		219.784	250.797	615.037	475.051	1.24855	0.000153762			XM_029872493.1		34.9404	16.1716	7.17636	11.5401	-3.47256	0.00884094
XM_019686601.2		58.5649	66.8287	11.6496	8.99811	-2.55263	0.000129645			XM_029872495.1		34.9404	16.1716	7.17636	11.5401	-3.47256	0.00884094
XM_029854554.1		45.4489	51.862	160.756	124.167	1.58466	0.000213042			XM_029872496.1		34.9404	16.1716	7.17636	11.5401	-3.47256	0.00884094
XM_029861853.1		66.4569	75.8343	15.4407	11.9263	-2.33204	0.000148577			XM_029872497.1		34.9404	16.1716	7.17636	11.5401	-3.47256	0.00884094
XM_019684380.2	F:GO:0004222; P:GO:0006508; F:GO:0008270; C:GO:0031012	18.9755	21.653	1.11668	0.86252	-4.17758	0.000274774			XR_003893043.1		32.0798	14.8476	12.7647	20.5267	-2.536	0.0116679
XM_029869348.1		265.158	302.574	126.567	97.7596	-1.30173	0.000274774			XR_003898159.1		3.18408	1.4737	66.3228	106.652	3.12158	0.0132699
XM_019670431.2		30.2282	34.4936	237.949	183.79	2.73669	0.0001274			XM_029877145.1		24.5874	11.3798	8.93609	14.3699	-2.65842	0.0146203
XM_029853764.1		15.9293	18.177	173.493	134.005	3.20087	0.000154757			XM_019701761.2		42.6813	19.7543	17.4594	28.0761	-2.50144	0.01497
XM_029859689.1		8.31391	9.48705	182.489	140.954	4.20277	0.000104158			XR_003899025.1		290.77	134.578	54.9239	88.3219	-3.62505	0.0171096
XM_019669589.2	C:GO:0005737	71.6309	81.7385	22.3712	17.2794	-1.90855	0.000716375			XR_003896587.1		26.2497	12.1492	7.91782	12.7325	-2.92265	0.0185458
XM_029858941.1		46.5756	53.1477	10.8778	8.40197	-2.32035	0.000925229			XR_003895305.1	F:GO:0003964; F:GO:0004519; P:GO:0006278; P:GO:0090305	28.6131	13.2431	9.44333	15.1856	-2.79862	0.0185458
XM_029873533.1		46.5756	53.1477	10.8778	8.40197	-2.32035	0.000925229			XR_003898158.1		3.78138	1.75015	68.8704	110.749	2.93382	0.019897
XM_029852846.1		79.3673	90.5665	25.0265	19.3303	-1.89546	0.00069489			XR_003895991.1		4.54947	2.10565	79.0755	127.16	2.87053	0.0211329
XM_029852847.1		79.3673	90.5665	25.0265	19.3303	-1.89546	0.00069489			XR_003897028.1		28.8692	13.3616	10.0386	16.1429	-2.72491	0.020753
XM_019708839.2		18.0483	20.5951	1.68723	1.3032	-3.55957	0.00118998			XM_029860481.1		12.4005	5.73935	3.9269	6.31476	-2.81942	0.0213672
XM_029869685.1		286.687	327.14	142.991	110.446	-1.23845	0.000800287			XM_029860482.1		12.4008	5.73949	3.92726	6.31533	-2.81933	0.0215781
XM_029863268.1	F:GO:0005488	233.744	266.727	96.7069	74.6959	-1.50765	0.000691576			XM_029873380.1		449.751	208.16	116.281	186.99	-3.1749	0.0239041
XR_003892638.1		1148.11	1310.11	665.262	513.845	-1.02275	0.00119359			XM_029873381.1		449.751	208.16	116.281	186.99	-3.1749	0.0239041
XM_029861910.1	F:GO:0003676; P:GO:0015074; F:GO:0046872	560.108	639.143	1596.83	1233.38	1.27564	0.000716375			XR_003899050.1		1.98373	0.918138	36.8618	59.2766	2.93664	0.0239549
XM_029867680.1		97.9022	111.717	335.287	258.974	1.53932	0.00069489			XM_029853235.1		12.9346	5.98654	194.564	312.874	2.6765	0.0264063
XM_029867679.1		97.9027	111.717	335.288	258.975	1.53931	0.00069489			XR_003899049.1		1.98481	0.918634	36.2218	58.2474	2.91074	0.0255642
XR_003895698.1		19.0829	21.7756	80.5284	62.1997	1.8358	0.00107021			XM_019687597.2	F:GO:0008270	2.57968	1.19396	49.6452	79.8333	2.99997	0.0273037
XR_003896482.1		33.483	38.2076	5.67122	4.38042	-2.7701	0.00119805			XM_029861728.1		2.57968	1.19396	49.6452	79.8333	2.99997	0.0273037
XR_003893871.1		1145.41	1307.04	669.62	517.211	-1.00994	0.00152494			XR_003898301.1		17.9648	8.3147	7.59739	12.2172	-2.4358	0.0273037
XR_003896397.1		32.9889	37.6439	5.671	4.38025	-2.74878	0.00128447			XR_002129262.2		24.1216	11.1643	10.3923	16.7116	-2.41769	0.0275693
XR_003893569.1		1150.04	1312.32	675.262	521.569	-1.00366	0.00171621			XM_029878700.1		3.33441	1.54328	55.7819	89.7016	2.80661	0.029123
XR_003896830.1		26.5965	30.3495	5.04685	3.89816	-2.60377	0.00159683			XR_002202037.2		40.6011	18.7915	14.1584	22.7679	-2.72775	0.029123
XR_003897126.1		31.8042	36.292	112.588	86.962	1.58489	0.00152494			XM_029852248.1		34.1124	15.7883	14.327	23.0389	-2.45977	0.029123
XR_003895845.1		1101.8	1257.27	545.721	421.512	-1.24907	0.00127665			XM_029854016.1		34.1124	15.7883	14.327	23.0389	-2.45977	0.029123
XR_003895844.1		1119.07	1276.98	553.813	427.762	-1.25027	0.00128447			XM_029866808.1		15.996	7.40346	7.44832	11.9775	-2.2966	0.029123
XM_029853554.1		52.3861	59.778	16.5679	12.7969	-1.88835	0.00173758			XM_029866809.1	F:GO:0016787	15.996	7.40346	7.44832	11.9775	-2.2966	0.029123
XR_003898409.1		27.71	31.6201	4.57197	3.53136	-2.80111	0.00188101			XR_003894151.1		28.8244	13.3409	10.3037	16.5692	-2.68563	0.032
XM_029878615.1		63.6347	72.6139	21.8826	16.902	-1.76971	0.00170335			XR_002128969.2		36.9585	17.1056	18.8193	30.2629	-2.18695	0.0407375
XM_029852843.1		92.2503	105.267	28.8866	22.3118	-1.90625	0.00171621			XM_029852744.1		3.46716	1.60471	46.5103	74.7921	2.48949	0.0452518
XR_003891958.1		41.662	47.5408	132.362	102.236	1.42972	0.00270873			XM_029857747.1		16.7894	7.77067	204.144	328.28	2.37195	0.0520017
XM_029859961.1		117.506	134.087	347.561	268.454	1.32811	0.00198372
XM_029872091.1		45.2682	51.6558	12.0203	9.28441	-2.13689	0.00235045
XR_003892831.1		5.57321	6.35962	35.7063	27.5793	2.42171	0.00362617
XM_029854029.1		10.096	11.5206	58.4802	45.1698	2.28658	0.00180089
XR_003898845.1		58.2494	66.4687	13.2744	10.2531	-2.35838	0.00229027
XR_003896042.1		122.618	139.92	56.9836	44.0139	-1.33925	0.00403837
XM_029862082.1	F:GO:0005488	143.616	163.881	60.7172	46.8977	-1.47576	0.00327034
XM_029863491.1	C:GO:0000786; F:GO:0003677; C:GO:0005634; F:GO:0046982	42.658	48.6773	129.859	100.303	1.36823	0.00461729
XM_029860815.1		183.604	209.512	86.0615	66.4735	-1.32752	0.00362617
XM_029852498.1		50.5365	57.6675	15.8506	12.2429	-1.90002	0.00416234
XM_029870925.1		92.986	106.107	234.55	181.165	1.0983	0.00525769
XR_003896071.1		133.285	152.093	62.2403	48.0741	-1.33245	0.00497334
XM_029865973.1		81.1644	92.6171	213.947	165.251	1.16165	0.00598965
XR_003896070.1		133.285	152.092	62.7613	48.4765	-1.32044	0.00527103
XM_029867332.1	F:GO:0016788	167.766	191.439	405.471	313.184	1.03705	0.00466263
XR_003892145.1		97.69	111.475	258.821	199.912	1.16916	0.00497334
XM_019677223.2		6.70387	7.64983	158.2	122.193	4.30357	0.00171621
XM_029879877.1		6.70384	7.64979	158.201	122.193	4.30358	0.00171621
XM_029880184.1		8.5836	9.7948	119.701	92.4561	3.5499	0.00224329
XM_029880185.1		8.58359	9.79478	119.701	92.4562	3.5499	0.00224329
XR_003893973.1		21.318	24.3261	73.794	56.9981	1.55106	0.00581056
XM_029866802.1		42.2976	48.2661	3.2284	2.4936	-3.89719	0.00304769
XR_003896072.1		131.851	150.456	62.7602	48.4756	-1.30488	0.00598965
XR_003896073.1		130.028	148.375	61.6182	47.5935	-1.31125	0.00618306
XR_003898702.1		26.6339	30.3921	85.3545	65.9274	1.44092	0.00643968
XR_003892107.1		98.2217	112.081	37.5444	28.9991	-1.61984	0.00538049
XR_003897727.1		69.5701	79.3869	25.4211	19.6352	-1.68315	0.00651023
XM_029857801.1		33.3053	38.0048	107.376	82.9367	1.45027	0.00680879
XM_029867907.1		115.176	131.428	52.8996	40.8594	-1.35604	0.00680879
XM_029876874.1		311.282	355.205	741.894	573.035	1.01711	0.00674195
XM_029874020.1		28.8062	32.8709	98.8721	76.3683	1.54002	0.00674195
XM_019692959.2		71.2383	81.2904	14.6105	11.2851	-2.51123	0.00492689
XR_003894708.1		282.399	322.247	148.676	114.837	-1.16052	0.00674195
XM_019677564.2	F:GO:0004252; C:GO:0005615; P:GO:0006508	1.85618	2.1181	22.74	17.5642	3.30665	0.00739613
XM_029880180.1		8.02087	9.15266	175.754	135.751	4.20016	0.00303896
XR_003898048.1	F:GO:0003700; F:GO:0003714; C:GO:0005667; P:GO:0006355; P:GO:0045892; P:GO:0045892; F:GO:0046872	41.4294	47.2754	137.496	106.201	1.49265	0.00739613
XR_003898051.1	F:GO:0003700; F:GO:0003714; C:GO:0005667; P:GO:0006355; P:GO:0045892; P:GO:0045892; F:GO:0046872	41.4294	47.2754	137.496	106.201	1.49265	0.00739613
XM_029880181.1		8.02086	9.15265	175.754	135.751	4.20016	0.00303896
XR_003897601.1		137.977	157.446	69.1003	53.3727	-1.23177	0.00872119
XM_029867905.1		105.925	120.871	51.0337	39.4182	-1.28704	0.0095564
XM_029855751.1		29.7016	33.8927	97.1949	75.0728	1.47137	0.00850186
XR_003897223.1		70.587	80.5472	191.311	147.767	1.20158	0.00881133
XM_029859942.1		129.507	147.781	353.78	273.258	1.21352	0.00739613
XM_029859945.1		129.507	147.781	353.78	273.258	1.21352	0.00739613
XR_003892475.1		70.0977	79.9889	189.025	146.002	1.19427	0.00929037
XR_003896045.1		107.358	122.507	51.6534	39.8968	-1.28904	0.00995627
XM_029867205.1		105.3	120.158	42.6938	32.9765	-1.53528	0.00872119
XM_029865737.1		179.973	205.368	395.117	305.187	0.898472	0.0107986
XR_003898334.1		189.509	216.25	88.6346	68.4609	-1.33073	0.00877546
XM_029852494.1		517.336	590.335	262.556	202.797	-1.21371	0.00739613
XR_003895530.1		564.292	643.917	364.661	281.662	-0.865291	0.011916
XM_029853501.1		43.1475	49.2358	14.8956	11.5053	-1.76133	0.0102939
XM_029853502.1		43.1475	49.2358	14.8956	11.5053	-1.76133	0.0102939
XM_029853503.1		43.1475	49.2358	14.8956	11.5053	-1.76133	0.0102939
XM_029853504.1		43.1475	49.2358	14.8956	11.5053	-1.76133	0.0102939
XM_029853505.1		43.1475	49.2358	14.8956	11.5053	-1.76133	0.0102939
XM_029853506.1		43.1475	49.2358	14.8956	11.5053	-1.76133	0.0102939
XM_029853508.1		43.1475	49.2358	14.8956	11.5053	-1.76133	0.0102939
XM_029853509.1		42.7033	48.729	14.36	11.0916	-1.79879	0.0102939
XR_003897763.1		182.29	208.012	93.0336	71.8586	-1.20492	0.00995627
XM_029878428.1		45.1096	51.4748	145.663	112.509	1.45332	0.00995627
XR_003893130.1		600.094	684.771	1432.59	1106.53	1.01961	0.0102939
XR_003896514.1		8.35539	9.53439	67.0313	51.7746	2.75283	0.00747173
XM_029866981.1	C:GO:0005634; C:GO:0005737	3113.03	3552.3	1990.75	1537.64	-0.880596	0.0127828
XM_029866092.1		33.9483	38.7386	105.097	81.1762	1.39185	0.011613
XM_029861814.1		169.665	193.606	29.8747	23.075	-2.73605	0.00569043
XM_029861815.1	C:GO:0016021	169.665	193.606	29.8747	23.075	-2.73605	0.00569043
XM_029862105.1		115.318	131.59	268.235	207.183	0.981593	0.0123378
XM_029867906.1		107.905	123.131	52.8938	40.8549	-1.26221	0.0126301
XM_029879183.1		162.989	185.987	77.2983	59.7048	-1.31048	0.0113479
XM_029868793.1	F:GO:0003676; P:GO:0015074	172.927	197.328	83.2286	64.2853	-1.28933	0.0110231
XM_019673889.2	C:GO:0005737	34.5187	39.3895	8.67129	6.69766	-2.21204	0.011613
XM_029856472.1		34.5187	39.3895	8.67129	6.69766	-2.21204	0.011613
XM_029856477.1		34.5187	39.3895	8.67129	6.69766	-2.21204	0.011613
XR_003897738.1		385.361	439.738	855.421	660.723	0.914606	0.0133189
XM_019681647.2		110.165	125.709	57.3213	44.2747	-1.17638	0.0148623
XM_019681646.2		110.165	125.71	57.3213	44.2747	-1.17638	0.0148623
XM_019681649.2		110.165	125.71	57.3213	44.2747	-1.17638	0.0148623
XM_029875488.1		110.165	125.71	57.3213	44.2747	-1.17638	0.0148623
XR_003898189.1		231.179	263.799	540.441	417.433	0.989168	0.0123378
XR_003898104.1		6.60087	7.53229	38.1964	29.5027	2.27845	0.0121319
XM_029876291.1		68.1912	77.8134	281.968	217.79	1.81063	0.00967013
XM_029861615.1	F:GO:0003700; C:GO:0005634; C:GO:0005667; P:GO:0006355; P:GO:0006355; F:GO:0008270	468.35	534.437	303.494	234.417	-0.861281	0.0158452
XM_019696439.2	F:GO:0004252; P:GO:0006508	169.698	193.643	427.276	330.025	1.09609	0.0123378
XM_019696440.2		169.698	193.643	427.276	330.025	1.09609	0.0123378
XM_019687526.2	F:GO:0004252; P:GO:0006508	169.698	193.643	426.772	329.636	1.09438	0.0123378
XM_019687527.2		169.698	193.643	426.772	329.636	1.09438	0.0123378
XM_029861140.1	F:GO:0016788	4.60207	5.25145	36.8913	28.4946	2.73937	0.0109641
XM_029862378.1		143.506	163.756	365.077	281.984	1.11088	0.01322
XR_003896898.1		32.5281	37.118	9.56828	7.39049	-1.98686	0.0162519
XM_029866866.1		94.7729	108.146	231.606	178.891	1.05266	0.0143248
XM_029853609.1		94.7254	108.092	234.315	180.984	1.07015	0.0142167
XR_003894547.1		592.739	676.378	1379.52	1065.54	0.982942	0.0147113
XR_003895016.1		71.3865	81.4596	30.0646	23.2218	-1.47933	0.0153533
XM_019673983.2	F:GO:0004252; C:GO:0005615; P:GO:0006508	2.32997	2.65875	21.6994	16.7605	2.9273	0.0159249
XM_029856226.1		2.32997	2.65875	21.6994	16.7605	2.9273	0.0159249
XR_003894632.1		592.739	676.378	1377.37	1063.87	0.980692	0.0148623
XM_019673084.2		180.509	205.98	385.465	297.731	0.858512	0.0178775
XR_002132134.2		196.95	224.74	412.609	318.697	0.830977	0.0189903
XM_029861614.1	F:GO:0003700; C:GO:0005634; C:GO:0005667; P:GO:0006355; P:GO:0006355; F:GO:0008270	425.181	485.177	275.795	213.023	-0.859815	0.0183943
XM_029866640.1		73.5025	83.8742	203.133	156.899	1.22972	0.0160497
XM_029861474.1		70.5386	80.492	175.546	135.591	1.07857	0.0194292
XR_003894193.1		225.429	257.239	477.921	369.143	0.848162	0.0189903
XM_029879528.1		118.444	135.157	61.2758	47.3291	-1.1848	0.0194706
XM_019708835.2		18.9664	21.6426	3.32304	2.5667	-2.70358	0.0189903
XM_029856693.1		32.1201	36.6524	100.144	77.3503	1.40189	0.0169719
XM_029854068.1		209.969	239.597	641.279	495.321	1.3747	0.0126257
XM_029854063.1	F:GO:0003676; P:GO:0015074	214.656	244.945	653.98	505.131	1.37115	0.0126257
XM_019681648.2		106.463	121.485	56.7976	43.8701	-1.14033	0.0209272
XM_029874021.1		26.3951	30.1196	81.7271	63.1256	1.39128	0.0189903
XM_029876670.1		195.674	223.285	414.858	320.434	0.848186	0.0206088
XR_003893064.1		33.8355	38.6099	100.716	77.7926	1.33528	0.0195026
XR_002127122.2		14.4968	16.5424	2.84203	2.19517	-2.53398	0.0270665
XR_003898782.1		14.4968	16.5424	2.84203	2.19517	-2.53398	0.0270665
XM_029866980.1		65.7597	75.0388	27.4484	21.201	-1.49187	0.0198504
XM_019704028.2	F:GO:0003676; F:GO:0003677	31.9116	36.4145	10.1645	7.85104	-1.87319	0.0216009
XR_002132994.2	P:GO:0001522; F:GO:0003723; P:GO:0009451; F:GO:0009982; P:GO:0031119	0.934686	1.06658	14.4166	11.1353	3.56755	0.0206088
XM_029879843.1		85.2172	97.2419	38.6473	29.8509	-1.37354	0.019511
XM_029879954.1		85.2172	97.2419	38.6473	29.8509	-1.37354	0.019511
XM_029853553.1		42.7621	48.7961	118.275	91.355	1.23004	0.0203924
XM_029859763.1		447.116	510.206	1123.38	867.696	1.09332	0.0171937
XM_029876373.1		180.066	205.475	377.308	291.431	0.831212	0.0230903
XR_003898074.1		204.67	233.551	616.017	475.808	1.35358	0.0148623
XR_003893895.1		79.6587	90.899	40.9549	31.6333	-1.19294	0.0240411
XM_029854480.1		98.3803	112.262	231.121	178.517	0.995794	0.0224429
XM_029866093.1	F:GO:0008270	28.2696	32.2586	84.4129	65.2001	1.33926	0.0206088
XM_029858634.1		142.439	162.538	403.014	311.286	1.26422	0.0160497
XM_029854065.1		222.301	253.669	674.034	520.62	1.36425	0.0151569
XR_003898745.1		206.652	235.812	426.026	329.06	0.80779	0.025372
XM_029865071.1	F:GO:0003676; F:GO:0003677; F:GO:0004803; P:GO:0006313; F:GO:0016301; P:GO:0016310	90.9767	103.814	41.3455	31.935	-1.37072	0.0204686
XR_003899226.1		360.838	411.754	197.584	152.613	-1.10402	0.018596
XR_003896704.1		49.7176	56.733	18.1357	14.0079	-1.68365	0.0224429
XR_003894337.1		20.9684	23.9271	3.31163	2.55788	-2.85245	0.0203924
XM_019673890.2		34.5171	39.3876	9.82134	7.58595	-2.03478	0.0206088
XM_029866083.1	F:GO:0000981; F:GO:0003676; C:GO:0005634; P:GO:0006357	1.40804	1.60673	15.8981	12.2796	3.16659	0.025372
XM_029863844.1		143.722	164.001	78.2703	60.4556	-1.11112	0.026224
XR_003898643.1		164.778	188.029	342.667	264.674	0.820248	0.0275216
XM_020075398.2		469.482	535.728	99.005	76.471	-2.47961	0.0133189
XM_029866884.1	C:GO:0005737	47.3581	54.0406	16.7702	12.9532	-1.72567	0.0244722
XR_003894368.1		14.0458	16.0278	2.84225	2.19534	-2.48863	0.0348582
XM_029862558.1	F:GO:0003676; F:GO:0004523; P:GO:0090502	235.821	269.097	126.524	97.7262	-1.13313	0.0206088
XR_003896188.1	C:GO:0043005	111.276	126.978	52.1062	40.2465	-1.32817	0.0234262
XM_029879876.1		18.4171	21.0158	64.807	50.0566	1.57396	0.025722
XR_002201847.2		8.08923	9.23066	58.169	44.9295	2.59458	0.0175296
XM_029859176.1		147.523	168.339	81.7008	63.1052	-1.08697	0.0306948
XM_029870984.1		18.8817	21.546	3.86372	2.98432	-2.48705	0.030777
XM_019687670.3		325.353	371.262	196.071	151.444	-0.965807	0.0266779
XR_002130984.2		30.2236	34.4883	8.43032	6.51153	-2.06139	0.0288658
XR_003898841.1		29.7521	33.9503	83.9188	64.8184	1.25736	0.0333126
XM_019688013.2		309.482	353.152	723.078	558.502	0.988419	0.0275216
XM_020076593.2		345.553	394.313	81.1555	62.6841	-2.32397	0.0185249
XM_029853538.1		83.3766	95.1415	42.1788	32.5787	-1.21628	0.0348582
XM_029853539.1		83.3766	95.1415	42.1788	32.5787	-1.21628	0.0348582
XM_029853540.1		83.3766	95.1415	42.1788	32.5787	-1.21628	0.0348582
XM_029853541.1		83.3766	95.1415	42.1788	32.5787	-1.21628	0.0348582
XM_029853542.1		83.3766	95.1415	42.1788	32.5787	-1.21628	0.0348582
XM_029856696.1	F:GO:0008270	25.9961	29.6643	80.4812	62.1633	1.39103	0.032099
XM_029874460.1		126.651	144.522	309.152	238.788	1.05121	0.030777
XM_029855468.1		48.1819	54.9807	121.316	93.704	1.09488	0.0355495
XM_019697882.2		114.312	130.443	246.789	190.619	0.874055	0.0390646
XR_003894803.1		1.894	2.16126	15.4372	11.9236	2.72287	0.0415314
XM_029879955.1		92.6241	105.694	45.0527	34.7984	-1.27304	0.0348582
XM_029879956.1		92.6241	105.694	45.0527	34.7984	-1.27304	0.0348582
XR_003896465.1		9.48023	10.8179	59.2881	45.7939	2.39591	0.0240411
XM_029857341.1		85.3081	97.3455	201.814	155.88	1.00574	0.0355495
XM_019670428.2		12.2	13.9215	77.8111	60.1009	2.42733	0.0226173
XM_029858258.1		414.027	472.449	216.015	166.849	-1.17375	0.0270665
XM_029854466.1		97.781	111.578	53.617	41.4135	-1.10069	0.0409184
XM_029879703.1		20.6749	23.5922	3.30254	2.55086	-2.83614	0.0355495
XM_029879704.1		20.6749	23.5922	3.30254	2.55086	-2.83614	0.0355495
XM_029879705.1		20.6749	23.5922	3.30254	2.55086	-2.83614	0.0355495
XM_029879706.1		20.6749	23.5922	3.30254	2.55086	-2.83614	0.0355495
XM_029879708.1		20.6749	23.5922	3.30254	2.55086	-2.83614	0.0355495
XM_029879709.1		20.6749	23.5922	3.30254	2.55086	-2.83614	0.0355495
XM_029879710.1		20.6749	23.5922	3.30254	2.55086	-2.83614	0.0355495
XM_029879711.1		20.6749	23.5922	3.30254	2.55086	-2.83614	0.0355495
XM_029879712.1		20.6749	23.5922	3.30254	2.55086	-2.83614	0.0355495
XM_029879713.1		20.6749	23.5922	3.30254	2.55086	-2.83614	0.0355495
XM_029870900.1		53.6326	61.2005	24.5855	18.9897	-1.35646	0.0396324
XM_029879844.1		91.2409	104.115	44.7246	34.5451	-1.26187	0.0355495
XM_029880182.1		19.7977	22.5913	65.4374	50.5435	1.48419	0.0381463
XM_029865725.1	F:GO:0003676; F:GO:0046872	63.2067	72.1255	22.2065	17.1522	-1.73911	0.0317039
XM_029880007.1		473.592	540.418	310.782	240.046	-0.843111	0.0396607
XR_003896360.1		6.56955	7.49656	28.517	22.0264	1.86532	0.0437182
XR_003897158.1		527.164	601.55	1153	890.571	0.893303	0.038542
XM_029870899.1		54.5689	62.2689	25.111	19.3956	-1.35103	0.0417274
XM_029876969.1		88.794	101.323	45.2472	34.9487	-1.20602	0.0412632
XR_003892257.1		0	0	5.18135	4.00205	5.39582	0.0417749
XM_029857800.1		52.2736	59.6497	148.899	115.009	1.27283	0.0369944
XM_029858262.1		1049.43	1197.51	710.626	548.884	-0.797962	0.043134
XM_029855744.1		130.021	148.367	304.756	235.392	0.992696	0.0381463
XR_003898840.1		33.0066	37.6641	88.5974	68.4321	1.18626	0.0437182
XM_029870985.1		32.9229	37.5685	11.041	8.52801	-1.80034	0.0418631
XM_029872207.1		69.2632	79.0366	33.0483	25.5263	-1.29986	0.0414858
XR_003894274.1		26.0123	29.6828	73.385	56.6822	1.25722	0.0430318
XR_003895537.1		937.682	1069.99	605.162	467.424	-0.867271	0.0414858
XM_019692175.2		9.3571	10.6774	35.4728	27.399	1.67566	0.0452759
XM_029868799.1		71.1867	81.2316	34.2775	26.4757	-1.28682	0.0411297
XM_029879779.1		221.181	252.391	443.904	342.869	0.769102	0.0452442
XM_019681381.2		143.404	163.639	333.546	257.629	0.981639	0.0409184
XM_029877494.1	F:GO:0004222; P:GO:0006508; F:GO:0008270	240.773	274.748	148.1	114.392	-0.936151	0.0430472
XR_003893261.1		42.5209	48.5208	106.306	82.1102	1.08443	0.0498252
XM_019706461.2		234.27	267.326	476.099	367.737	0.787188	0.0487967
XM_029873312.1	F:GO:0003676; F:GO:0004523; P:GO:0090502	106.072	121.04	51.5979	39.8539	-1.2732	0.0414858
XM_029860287.1		333.301	380.332	221.671	171.218	-0.82368	0.0448935
XR_003892290.1		540.845	617.162	1210.28	934.81	0.926283	0.0414045
XM_029878753.1		537.558	613.411	368.233	284.421	-0.781224	0.048228
XM_029865687.1		193.461	220.759	427.63	330.299	0.908323	0.0441429
XR_003895536.1		976.766	1114.59	578.332	446.701	-0.991587	0.0423939
XM_029861410.1	F:GO:0004252; P:GO:0006508	296.204	338	622.92	481.14	0.836598	0.0488068
XM_029861411.1		296.204	338	622.92	481.14	0.836598	0.0488068
XR_003898428.1		68.1055	77.7156	33.754	26.0714	-1.24524	0.0489364
XM_029868032.1		225.151	256.921	634.02	489.714	1.25761	0.0380315
XM_019708827.2		51.4063	58.6601	20.3624	15.7278	-1.56586	0.0451914
XM_019701777.2		12.1928	13.9132	75.0239	57.9481	2.37564	0.0355495
XM_029853641.1		104.985	119.798	236.253	182.481	0.933829	0.04979
XM_029878744.1		54.015	61.6369	20.5127	15.8439	-1.62656	0.0452759
XM_029862332.1		32.898	37.5401	8.80674	6.80228	-2.12137	0.0482667
