# Supplementary material for: Profile of Small RNAs, vDNA Forms and Viral Integrations in Late Chikungunya Virus Infection of Aedes albopictus Mosquitoes
Source: Viruses. 2021 Mar 25;13(4):553. doi: 10.3390/v13040553 (PMC8066115; doi:10.3390/v13040553)
Supplement: Supplementary file 1 [file viruses-13-00553-s001.zip › SupportingInformation/Supplemental Table 2.xlsx]

## Sheet: Sheet1
Transcript	Number of reads	RPKM
CHIKV-infected ovaries replicate 1
XM_029860564.1 PREDICTED: Aedes albopictus afadin-like (LOC115259774)	5	64.2512
XM_029860565.1 PREDICTED: Aedes albopictus afadin-like (LOC115259774)	5	64.2512
XM_029860566.1 PREDICTED: Aedes albopictus afadin-like (LOC115259774)	5	64.2512
XM_029860567.1 PREDICTED: Aedes albopictus afadin-like (LOC115259774)	5	64.2512
XM_029873072.1 PREDICTED: Aedes albopictus mitochondrial glutamate carrier 1 (LOC109414992)	2	25.7005
XM_029873105.1 PREDICTED: Aedes albopictus plexin-B-like (LOC109415135)	2	25.7005
XM_029873107.1 PREDICTED: Aedes albopictus plexin-B-like (LOC109415135)	2	25.7005
XM_029873108.1 PREDICTED: Aedes albopictus plexin-B-like (LOC109415135)	2	25.7005
XM_029858067.1 PREDICTED: Aedes albopictus uncharacterized LOC115253613 (LOC115253613)	1	12.8503
XM_029866737.1 PREDICTED: Aedes albopictus uncharacterized LOC115263499 (LOC115263499)	1	12.8503
XM_029879727.1 PREDICTED: Aedes albopictus glucose transporter type 1-like (LOC109428702)	1	12.8503
XM_029879728.1 PREDICTED: Aedes albopictus glucose transporter type 1-like (LOC109428702)	1	12.8503
XM_029879729.1 PREDICTED: Aedes albopictus glucose transporter type 1-like (LOC109428702)	1	12.8503
XM_029879730.1 PREDICTED: Aedes albopictus glucose transporter type 1-like (LOC109428702)	1	12.8503
XM_029879731.1 PREDICTED: Aedes albopictus glucose transporter type 1-like (LOC109428702)	1	12.8503
XM_029879732.1 PREDICTED: Aedes albopictus glucose transporter type 1-like (LOC109428702)	1	12.8503
XM_029879742.1 PREDICTED: Aedes albopictus glucose transporter type 1 (LOC109424279)	1	12.8503
XM_029879743.1 PREDICTED: Aedes albopictus glucose transporter type 1 (LOC109424279)	1	12.8503
XM_029879744.1 PREDICTED: Aedes albopictus glucose transporter type 1 (LOC109424279)	1	12.8503
XM_029879745.1 PREDICTED: Aedes albopictus glucose transporter type 1 (LOC109424279)	1	12.8503
XM_029879746.1 PREDICTED: Aedes albopictus glucose transporter type 1 (LOC109424279)	1	12.8503
XM_029879747.1 PREDICTED: Aedes albopictus glucose transporter type 1 (LOC109424279)	1	12.8503
XM_029879748.1 PREDICTED: Aedes albopictus glucose transporter type 1 (LOC109424279)	1	12.8503
XM_029879749.1 PREDICTED: Aedes albopictus glucose transporter type 1 (LOC109424279)	1	12.8503
XM_029879750.1 PREDICTED: Aedes albopictus glucose transporter type 1 (LOC109424279)	1	12.8503
XM_029879751.1 PREDICTED: Aedes albopictus glucose transporter type 1 (LOC109424279)	1	12.8503
XM_029879752.1 PREDICTED: Aedes albopictus glucose transporter type 1 (LOC109424279)	1	12.8503
XM_029879753.1 PREDICTED: Aedes albopictus glucose transporter type 1 (LOC109424279)	1	12.8503
XM_029879754.1 PREDICTED: Aedes albopictus glucose transporter type 1 (LOC109424279)	1	12.8503
XM_029879755.1 PREDICTED: Aedes albopictus glucose transporter type 1 (LOC109424279)	1	12.8503
XM_029879757.1 PREDICTED: Aedes albopictus glucose transporter type 1 (LOC109424279)	1	12.8503
XM_029879758.1 PREDICTED: Aedes albopictus glucose transporter type 1 (LOC109424279)	1	12.8503
XM_029879759.1 PREDICTED: Aedes albopictus glucose transporter type 1 (LOC109424279)	1	12.8503
XM_029879760.1 PREDICTED: Aedes albopictus glucose transporter type 1 (LOC109424279)	1	12.8503
XM_029879761.1 PREDICTED: Aedes albopictus glucose transporter type 1 (LOC109424279)	1	12.8503
XM_029879762.1 PREDICTED: Aedes albopictus glucose transporter type 1 (LOC109424279)	1	12.8503
XR_003899151.1 PREDICTED: Aedes albopictus glucose transporter type 1-like (LOC109428702)	1	12.8503
XR_003899152.1 PREDICTED: Aedes albopictus glucose transporter type 1 (LOC109424279)	1	12.8503
CHIKV-infected ovaries replicate 2
XM_029860564.1 PREDICTED: Aedes albopictus afadin-like (LOC115259774)	14	59.232
XM_029860565.1 PREDICTED: Aedes albopictus afadin-like (LOC115259774)	14	59.232
XM_029860566.1 PREDICTED: Aedes albopictus afadin-like (LOC115259774)	14	59.232
XM_029860567.1 PREDICTED: Aedes albopictus afadin-like (LOC115259774)	14	59.232
XM_029873072.1 PREDICTED: Aedes albopictus mitochondrial glutamate carrier 1 (LOC109414992)	3	12.6926
XM_029873105.1 PREDICTED: Aedes albopictus plexin-B-like (LOC109415135)	3	12.6926
XM_029873107.1 PREDICTED: Aedes albopictus plexin-B-like (LOC109415135)	3	12.6926
XM_029873108.1 PREDICTED: Aedes albopictus plexin-B-like (LOC109415135)	3	12.6926
XR_003892034.1 PREDICTED: Aedes albopictus uncharacterized LOC115254909 (LOC115254909)	3	12.6926
XM_019675783.2 PREDICTED: Aedes albopictus uncharacterized LOC109403052 (LOC109403052)	2	8.46171
XM_019704883.2 PREDICTED: Aedes albopictus uncharacterized LOC109429048 (LOC109429048)	2	8.46171
XM_029852816.1 PREDICTED: Aedes albopictus uncharacterized LOC115255057 (LOC115255057)	2	8.46171
XM_019709708.2 PREDICTED: Aedes albopictus SRSF protein kinase 3-like (LOC109433278)	1	4.23086
XM_029858067.1 PREDICTED: Aedes albopictus uncharacterized LOC115253613 (LOC115253613)	1	4.23086
XM_029866737.1 PREDICTED: Aedes albopictus uncharacterized LOC115263499 (LOC115263499)	1	4.23086
XM_029867142.1 PREDICTED: Aedes albopictus neprilysin-4-like (LOC109418399)	1	4.23086
XM_029867143.1 PREDICTED: Aedes albopictus neprilysin-4-like (LOC109418399)	1	4.23086
XM_029879727.1 PREDICTED: Aedes albopictus glucose transporter type 1-like (LOC109428702)	1	4.23086
XM_029879728.1 PREDICTED: Aedes albopictus glucose transporter type 1-like (LOC109428702)	1	4.23086
XM_029879729.1 PREDICTED: Aedes albopictus glucose transporter type 1-like (LOC109428702)	1	4.23086
XM_029879730.1 PREDICTED: Aedes albopictus glucose transporter type 1-like (LOC109428702)	1	4.23086
XM_029879731.1 PREDICTED: Aedes albopictus glucose transporter type 1-like (LOC109428702)	1	4.23086
XM_029879732.1 PREDICTED: Aedes albopictus glucose transporter type 1-like (LOC109428702)	1	4.23086
XM_029879742.1 PREDICTED: Aedes albopictus glucose transporter type 1 (LOC109424279)	1	4.23086
XM_029879743.1 PREDICTED: Aedes albopictus glucose transporter type 1 (LOC109424279)	1	4.23086
XM_029879744.1 PREDICTED: Aedes albopictus glucose transporter type 1 (LOC109424279)	1	4.23086
XM_029879745.1 PREDICTED: Aedes albopictus glucose transporter type 1 (LOC109424279)	1	4.23086
XM_029879746.1 PREDICTED: Aedes albopictus glucose transporter type 1 (LOC109424279)	1	4.23086
XM_029879747.1 PREDICTED: Aedes albopictus glucose transporter type 1 (LOC109424279)	1	4.23086
XM_029879748.1 PREDICTED: Aedes albopictus glucose transporter type 1 (LOC109424279)	1	4.23086
XM_029879749.1 PREDICTED: Aedes albopictus glucose transporter type 1 (LOC109424279)	1	4.23086
XM_029879750.1 PREDICTED: Aedes albopictus glucose transporter type 1 (LOC109424279)	1	4.23086
XM_029879751.1 PREDICTED: Aedes albopictus glucose transporter type 1 (LOC109424279)	1	4.23086
XM_029879752.1 PREDICTED: Aedes albopictus glucose transporter type 1 (LOC109424279)	1	4.23086
XM_029879753.1 PREDICTED: Aedes albopictus glucose transporter type 1 (LOC109424279)	1	4.23086
XM_029879754.1 PREDICTED: Aedes albopictus glucose transporter type 1 (LOC109424279)	1	4.23086
XM_029879755.1 PREDICTED: Aedes albopictus glucose transporter type 1 (LOC109424279)	1	4.23086
XM_029879757.1 PREDICTED: Aedes albopictus glucose transporter type 1 (LOC109424279)	1	4.23086
XM_029879758.1 PREDICTED: Aedes albopictus glucose transporter type 1 (LOC109424279)	1	4.23086
XM_029879759.1 PREDICTED: Aedes albopictus glucose transporter type 1 (LOC109424279)	1	4.23086
XM_029879760.1 PREDICTED: Aedes albopictus glucose transporter type 1 (LOC109424279)	1	4.23086
XM_029879761.1 PREDICTED: Aedes albopictus glucose transporter type 1 (LOC109424279)	1	4.23086
XM_029879762.1 PREDICTED: Aedes albopictus glucose transporter type 1 (LOC109424279)	1	4.23086
XR_003899151.1 PREDICTED: Aedes albopictus glucose transporter type 1-like (LOC109428702)	1	4.23086
XR_003899152.1 PREDICTED: Aedes albopictus glucose transporter type 1 (LOC109424279)	1	4.23086
CHIKV-infected carcasses replicate 1
XM_029860564.1 PREDICTED: Aedes albopictus afadin-like (LOC115259774)	180	61.9745
XM_029860565.1 PREDICTED: Aedes albopictus afadin-like (LOC115259774)	180	61.9745
XM_029860566.1 PREDICTED: Aedes albopictus afadin-like (LOC115259774)	180	61.9745
XM_029860567.1 PREDICTED: Aedes albopictus afadin-like (LOC115259774)	180	61.9745
XM_019675783.2 PREDICTED: Aedes albopictus uncharacterized LOC109403052 (LOC109403052)	35	12.0506
XM_019704883.2 PREDICTED: Aedes albopictus uncharacterized LOC109429048 (LOC109429048)	29	9.98479
XM_019709708.2 PREDICTED: Aedes albopictus SRSF protein kinase 3-like (LOC109433278)	22	7.57467
XM_029858067.1 PREDICTED: Aedes albopictus uncharacterized LOC115253613 (LOC115253613)	15	5.16455
XM_029866737.1 PREDICTED: Aedes albopictus uncharacterized LOC115263499 (LOC115263499)	15	5.16455
XM_029879727.1 PREDICTED: Aedes albopictus glucose transporter type 1-like (LOC109428702)	15	5.16455
XM_029879728.1 PREDICTED: Aedes albopictus glucose transporter type 1-like (LOC109428702)	15	5.16455
XM_029879729.1 PREDICTED: Aedes albopictus glucose transporter type 1-like (LOC109428702)	15	5.16455
XM_029879730.1 PREDICTED: Aedes albopictus glucose transporter type 1-like (LOC109428702)	15	5.16455
XM_029879731.1 PREDICTED: Aedes albopictus glucose transporter type 1-like (LOC109428702)	15	5.16455
XM_029879732.1 PREDICTED: Aedes albopictus glucose transporter type 1-like (LOC109428702)	15	5.16455
XM_029879742.1 PREDICTED: Aedes albopictus glucose transporter type 1 (LOC109424279)	15	5.16455
XM_029879743.1 PREDICTED: Aedes albopictus glucose transporter type 1 (LOC109424279)	15	5.16455
XM_029879744.1 PREDICTED: Aedes albopictus glucose transporter type 1 (LOC109424279)	15	5.16455
XM_029879745.1 PREDICTED: Aedes albopictus glucose transporter type 1 (LOC109424279)	15	5.16455
XM_029879746.1 PREDICTED: Aedes albopictus glucose transporter type 1 (LOC109424279)	15	5.16455
XM_029879747.1 PREDICTED: Aedes albopictus glucose transporter type 1 (LOC109424279)	15	5.16455
XM_029879748.1 PREDICTED: Aedes albopictus glucose transporter type 1 (LOC109424279)	15	5.16455
XM_029879749.1 PREDICTED: Aedes albopictus glucose transporter type 1 (LOC109424279)	15	5.16455
XM_029879750.1 PREDICTED: Aedes albopictus glucose transporter type 1 (LOC109424279)	15	5.16455
XM_029879751.1 PREDICTED: Aedes albopictus glucose transporter type 1 (LOC109424279)	15	5.16455
XM_029879752.1 PREDICTED: Aedes albopictus glucose transporter type 1 (LOC109424279)	15	5.16455
XM_029879753.1 PREDICTED: Aedes albopictus glucose transporter type 1 (LOC109424279)	15	5.16455
XM_029879754.1 PREDICTED: Aedes albopictus glucose transporter type 1 (LOC109424279)	15	5.16455
XM_029879755.1 PREDICTED: Aedes albopictus glucose transporter type 1 (LOC109424279)	15	5.16455
XM_029879757.1 PREDICTED: Aedes albopictus glucose transporter type 1 (LOC109424279)	15	5.16455
XM_029879758.1 PREDICTED: Aedes albopictus glucose transporter type 1 (LOC109424279)	15	5.16455
XM_029879759.1 PREDICTED: Aedes albopictus glucose transporter type 1 (LOC109424279)	15	5.16455
XM_029879760.1 PREDICTED: Aedes albopictus glucose transporter type 1 (LOC109424279)	15	5.16455
XM_029879761.1 PREDICTED: Aedes albopictus glucose transporter type 1 (LOC109424279)	15	5.16455
XM_029879762.1 PREDICTED: Aedes albopictus glucose transporter type 1 (LOC109424279)	15	5.16455
XR_003899151.1 PREDICTED: Aedes albopictus glucose transporter type 1-like (LOC109428702)	15	5.16455
XR_003899152.1 PREDICTED: Aedes albopictus glucose transporter type 1 (LOC109424279)	15	5.16455
XM_029868581.1 PREDICTED: Aedes albopictus RRP12-like protein (LOC115264647)	9	3.09873
XM_029873072.1 PREDICTED: Aedes albopictus mitochondrial glutamate carrier 1 (LOC109414992)	8	2.75442
XM_029873105.1 PREDICTED: Aedes albopictus plexin-B-like (LOC109415135)	8	2.75442
XM_029873107.1 PREDICTED: Aedes albopictus plexin-B-like (LOC109415135)	8	2.75442
XM_029873108.1 PREDICTED: Aedes albopictus plexin-B-like (LOC109415135)	8	2.75442
XM_029867142.1 PREDICTED: Aedes albopictus neprilysin-4-like (LOC109418399)	5	1.72152
XM_029867143.1 PREDICTED: Aedes albopictus neprilysin-4-like (LOC109418399)	5	1.72152
XM_029852816.1 PREDICTED: Aedes albopictus uncharacterized LOC115255057 (LOC115255057)	3	1.03291
XR_003892034.1 PREDICTED: Aedes albopictus uncharacterized LOC115254909 (LOC115254909)	2	0.688606
CHIKV-infected carcasses replicate 2
XM_029860564.1 PREDICTED: Aedes albopictus afadin-like (LOC115259774)	129	68.382
XM_029860565.1 PREDICTED: Aedes albopictus afadin-like (LOC115259774)	129	68.382
XM_029860566.1 PREDICTED: Aedes albopictus afadin-like (LOC115259774)	129	68.382
XM_029860567.1 PREDICTED: Aedes albopictus afadin-like (LOC115259774)	129	68.382
XM_019675783.2 PREDICTED: Aedes albopictus uncharacterized LOC109403052 (LOC109403052)	20	10.6019
XM_019709708.2 PREDICTED: Aedes albopictus SRSF protein kinase 3-like (LOC109433278)	13	6.89121
XM_029868581.1 PREDICTED: Aedes albopictus RRP12-like protein (LOC115264647)	7	3.71065
XM_029873072.1 PREDICTED: Aedes albopictus mitochondrial glutamate carrier 1 (LOC109414992)	5	2.65047
XM_029873105.1 PREDICTED: Aedes albopictus plexin-B-like (LOC109415135)	5	2.65047
XM_029873107.1 PREDICTED: Aedes albopictus plexin-B-like (LOC109415135)	5	2.65047
XM_029873108.1 PREDICTED: Aedes albopictus plexin-B-like (LOC109415135)	5	2.65047
XM_029858067.1 PREDICTED: Aedes albopictus uncharacterized LOC115253613 (LOC115253613)	4	2.12037
XM_029866737.1 PREDICTED: Aedes albopictus uncharacterized LOC115263499 (LOC115263499)	4	2.12037
XM_029879727.1 PREDICTED: Aedes albopictus glucose transporter type 1-like (LOC109428702)	4	2.12037
XM_029879728.1 PREDICTED: Aedes albopictus glucose transporter type 1-like (LOC109428702)	4	2.12037
XM_029879729.1 PREDICTED: Aedes albopictus glucose transporter type 1-like (LOC109428702)	4	2.12037
XM_029879730.1 PREDICTED: Aedes albopictus glucose transporter type 1-like (LOC109428702)	4	2.12037
XM_029879731.1 PREDICTED: Aedes albopictus glucose transporter type 1-like (LOC109428702)	4	2.12037
XM_029879732.1 PREDICTED: Aedes albopictus glucose transporter type 1-like (LOC109428702)	4	2.12037
XM_029879742.1 PREDICTED: Aedes albopictus glucose transporter type 1 (LOC109424279)	4	2.12037
XM_029879743.1 PREDICTED: Aedes albopictus glucose transporter type 1 (LOC109424279)	4	2.12037
XM_029879744.1 PREDICTED: Aedes albopictus glucose transporter type 1 (LOC109424279)	4	2.12037
XM_029879745.1 PREDICTED: Aedes albopictus glucose transporter type 1 (LOC109424279)	4	2.12037
XM_029879746.1 PREDICTED: Aedes albopictus glucose transporter type 1 (LOC109424279)	4	2.12037
XM_029879747.1 PREDICTED: Aedes albopictus glucose transporter type 1 (LOC109424279)	4	2.12037
XM_029879748.1 PREDICTED: Aedes albopictus glucose transporter type 1 (LOC109424279)	4	2.12037
XM_029879749.1 PREDICTED: Aedes albopictus glucose transporter type 1 (LOC109424279)	4	2.12037
XM_029879750.1 PREDICTED: Aedes albopictus glucose transporter type 1 (LOC109424279)	4	2.12037
XM_029879751.1 PREDICTED: Aedes albopictus glucose transporter type 1 (LOC109424279)	4	2.12037
XM_029879752.1 PREDICTED: Aedes albopictus glucose transporter type 1 (LOC109424279)	4	2.12037
XM_029879753.1 PREDICTED: Aedes albopictus glucose transporter type 1 (LOC109424279)	4	2.12037
XM_029879754.1 PREDICTED: Aedes albopictus glucose transporter type 1 (LOC109424279)	4	2.12037
XM_029879755.1 PREDICTED: Aedes albopictus glucose transporter type 1 (LOC109424279)	4	2.12037
XM_029879757.1 PREDICTED: Aedes albopictus glucose transporter type 1 (LOC109424279)	4	2.12037
XM_029879758.1 PREDICTED: Aedes albopictus glucose transporter type 1 (LOC109424279)	4	2.12037
XM_029879759.1 PREDICTED: Aedes albopictus glucose transporter type 1 (LOC109424279)	4	2.12037
XM_029879760.1 PREDICTED: Aedes albopictus glucose transporter type 1 (LOC109424279)	4	2.12037
XM_029879761.1 PREDICTED: Aedes albopictus glucose transporter type 1 (LOC109424279)	4	2.12037
XM_029879762.1 PREDICTED: Aedes albopictus glucose transporter type 1 (LOC109424279)	4	2.12037
XR_003899151.1 PREDICTED: Aedes albopictus glucose transporter type 1-like (LOC109428702)	4	2.12037
XR_003899152.1 PREDICTED: Aedes albopictus glucose transporter type 1 (LOC109424279)	4	2.12037
XR_003892034.1 PREDICTED: Aedes albopictus uncharacterized LOC115254909 (LOC115254909)	3	1.59028
XM_019704883.2 PREDICTED: Aedes albopictus uncharacterized LOC109429048 (LOC109429048)	1	0.530093
XM_029852498.1 PREDICTED: Aedes albopictus dopamine receptor 2 (LOC109423013)	1	0.530093
XM_029852816.1 PREDICTED: Aedes albopictus uncharacterized LOC115255057 (LOC115255057)	1	0.530093
XM_029867142.1 PREDICTED: Aedes albopictus neprilysin-4-like (LOC109418399)	1	0.530093
XM_029867143.1 PREDICTED: Aedes albopictus neprilysin-4-like (LOC109418399)	1	0.530093
