# Supplementary material for: Profile of Small RNAs, vDNA Forms and Viral Integrations in Late Chikungunya Virus Infection of Aedes albopictus Mosquitoes
Source: Viruses. 2021 Mar 25;13(4):553. doi: 10.3390/v13040553 (PMC8066115; doi:10.3390/v13040553)
Supplement: Supplementary file 1 [file viruses-13-00553-s001.zip › SupportingInformation/Supplemental Table 3.xlsx]

## Sheet: chikv_ova_fitted_values_siRNAs
		Ovaries								Carcasses
Transcripts	GO Ids	TMMwzp normalized values				LogFold-change	FDR			Transcripts	GO Ids	TMMwzp normalized values				LogFold-change	FDR
		ova_blood_14_1	ova_blood_14_2	ova_CHIKV_14_1	ova_CHIKV_14_2	CHIKVvsBlood						car_blood_14_1	car_blood_14_2	car_CHIKV_14_1	car_CHIKV_14_2	CHIKVvsBlood
XM_029877572.1		18.6572	15.4682	0	0	-7.28474	1.66e-07			XR_003899554.1		77.3855	103.015	1444.79	870.23	3.19669	1.45e-13
XM_019683579.2	F:GO:0003676; C:GO:0031083; P:GO:0032418; C:GO:0099078	28.1658	23.3515	5.13918	3.81558	-2.73247	0.000590646			XR_003899542.1		77.8747	103.666	1437.81	866.025	3.18063	1.45e-13
XR_003892166.1		21.1417	17.528	4.01775	2.98298	-2.66427	0.00191616			XR_003896356.1	F:GO:0003678; C:GO:0005657; P:GO:0006281; P:GO:0006310; P:GO:0032508	82.4004	109.691	1502.16	904.784	3.16238	1.45e-13
XR_003892272.1		1.09539	0.908153	41.6435	30.9182	4.78988	0.00191616			XR_003899505.1		82.4004	109.691	1502.16	904.784	3.16238	1.45e-13
XR_003898284.1		1.09541	0.908176	42.318	31.4189	4.81294	0.00191616			XR_003899511.1		82.4004	109.691	1502.16	904.784	3.16238	1.45e-13
XR_003898285.1		1.09541	0.908176	42.318	31.4189	4.81294	0.00191616			XR_003895888.1	F:GO:0003678; C:GO:0005657; P:GO:0006281; P:GO:0006310; P:GO:0032508	82.4003	109.691	1501.66	904.482	3.1619	1.45e-13
XM_029874945.1		15.7693	13.0739	2.29971	1.70742	-3.01069	0.00191616			XR_003895891.1	F:GO:0003678; C:GO:0005657; P:GO:0006281; P:GO:0006310; P:GO:0032508	82.4003	109.691	1499	902.88	3.15934	1.45e-13
XR_003892290.1		23.2231	19.2536	0	0	-7.59869	0.00191616			XR_003899540.1		82.4003	109.691	1499	902.88	3.15934	1.45e-13
XR_003891843.1		1.09546	0.908213	41.1471	30.5496	4.77255	0.00191616			XR_003895898.1		77.002	102.505	1407.85	847.982	3.16649	1.45e-13
XR_003896998.1	C:GO:0005739; P:GO:0006464; F:GO:0016740; F:GO:0046872	1.09546	0.908213	41.1471	30.5496	4.77255	0.00191616			XR_003895882.1	F:GO:0003678; C:GO:0005657; P:GO:0006281; P:GO:0006310; P:GO:0032508	84.0357	111.868	1503.17	905.39	3.13502	1.45e-13
XR_002129575.2		21.6408	17.9417	4.01784	2.98304	-2.69771	0.00191616			XR_003895883.1	F:GO:0003678; C:GO:0005657; P:GO:0006281; P:GO:0006310; P:GO:0032508	84.0357	111.868	1503.17	905.39	3.13502	1.45e-13
XM_019671180.2	F:GO:0003676; C:GO:0005829; C:GO:0032991	36.3179	30.1101	11.5012	8.53907	-1.95822	0.00191616			XR_003895884.1	F:GO:0003678; C:GO:0005657; P:GO:0006281; P:GO:0006310; P:GO:0032508	84.0357	111.868	1503.17	905.39	3.13502	1.45e-13
XM_029863524.1	F:GO:0003676; C:GO:0005829; C:GO:0032991	34.6344	28.7144	10.346	7.68141	-2.04061	0.00191616			XR_003895885.1	F:GO:0003678; C:GO:0005657; P:GO:0006281; P:GO:0006310; P:GO:0032508	84.0357	111.868	1503.17	905.39	3.13502	1.45e-13
XR_003898291.1		0.542055	0.449402	23.3419	17.3302	4.83697	0.00408047			XR_003895886.1	F:GO:0003678; C:GO:0005657; P:GO:0006281; P:GO:0006310; P:GO:0032508	84.0357	111.868	1503.17	905.39	3.13502	1.45e-13
XR_003898292.1		0.542055	0.449402	23.3419	17.3302	4.83697	0.00408047			XR_003895887.1	F:GO:0003678; C:GO:0005657; P:GO:0006281; P:GO:0006310; P:GO:0032508	84.0357	111.868	1503.17	905.39	3.13502	1.45e-13
XM_029853586.1		27.0431	22.4207	5.86922	4.3576	-2.48679	0.00441013			XR_003895894.1	F:GO:0003678; C:GO:0005657; P:GO:0006281; P:GO:0006310; P:GO:0032508	84.0357	111.868	1503.17	905.39	3.13502	1.45e-13
XM_029853235.1		3.28327	2.72207	23.0268	17.0962	2.45422	0.00535157			XR_003895905.1	F:GO:0003678; C:GO:0005657; P:GO:0006281; P:GO:0006310; P:GO:0032508	84.0357	111.868	1503.17	905.39	3.13502	1.45e-13
XR_003892025.1		1.66393	1.37951	21.8468	16.2201	3.30928	0.00659018			XR_003895907.1	F:GO:0003678; C:GO:0005657; P:GO:0006281; P:GO:0006310; P:GO:0032508	84.0357	111.868	1503.17	905.39	3.13502	1.45e-13
XM_029859997.1		138.974	115.219	351.571	261.024	1.02513	0.00750911			XR_003895909.1	F:GO:0003678; C:GO:0005657; P:GO:0006281; P:GO:0006310; P:GO:0032508	84.0357	111.868	1503.17	905.39	3.13502	1.45e-13
XR_003897278.1		89.8858	74.5217	45.7097	33.9371	-1.28606	0.0084566			XR_003899232.1		84.0357	111.868	1503.17	905.39	3.13502	1.45e-13
XM_029865888.1	F:GO:0046872	16.3829	13.5826	4.03363	2.99476	-2.2931	0.00858474			XR_003899233.1		84.0357	111.868	1503.17	905.39	3.13502	1.45e-13
XR_003898647.1		94.9794	78.7446	50.7784	37.7004	-1.21424	0.0167846			XR_003899234.1		84.0357	111.868	1503.17	905.39	3.13502	1.45e-13
XM_029857747.1		4.9002	4.06261	26.6215	19.7651	2.10165	0.0202433			XR_003899235.1		84.0357	111.868	1503.17	905.39	3.13502	1.45e-13
XM_029852654.1		48.9128	40.5521	15.2575	11.3279	-1.98348	0.0210722			XR_003899237.1		84.0357	111.868	1503.17	905.39	3.13502	1.45e-13
XM_019680247.2		17.3122	14.353	4.54187	3.37211	-2.20725	0.0395286			XR_003899238.1		84.0357	111.868	1503.17	905.39	3.13502	1.45e-13
XR_003896893.1		27.5431	22.8352	9.97746	7.40776	-1.76271	0.0449687			XR_003899239.1		84.0357	111.868	1503.17	905.39	3.13502	1.45e-13
XR_003896894.1		27.5431	22.8352	9.97746	7.40776	-1.76271	0.0449687			XR_003899240.1		84.0357	111.868	1503.17	905.39	3.13502	1.45e-13
XM_029864033.1		20.7072	17.1677	3.4707	2.57682	-2.83719	0.0449687			XR_003899241.1		84.0357	111.868	1503.17	905.39	3.13502	1.45e-13
XM_029867128.1		20.7072	17.1677	3.4707	2.57682	-2.83719	0.0449687			XR_003899242.1		84.0357	111.868	1503.17	905.39	3.13502	1.45e-13
XM_020076081.2		60.5477	50.1983	6.41845	4.76538	-3.51951	0.0449687			XR_003899243.1		84.0357	111.868	1503.17	905.39	3.13502	1.45e-13
										XR_003899244.1		84.0357	111.868	1503.17	905.39	3.13502	1.45e-13
										XR_003899245.1		84.0357	111.868	1503.17	905.39	3.13502	1.45e-13
										XR_003899246.1		84.0357	111.868	1503.17	905.39	3.13502	1.45e-13
										XR_003899248.1		84.0357	111.868	1503.17	905.39	3.13502	1.45e-13
										XR_003899249.1		84.0357	111.868	1503.17	905.39	3.13502	1.45e-13
										XR_003899250.1		84.0357	111.868	1503.17	905.39	3.13502	1.45e-13
										XR_003899251.1		84.0357	111.868	1503.17	905.39	3.13502	1.45e-13
										XR_003899252.1		84.0357	111.868	1503.17	905.39	3.13502	1.45e-13
										XR_003899253.1		84.0357	111.868	1503.17	905.39	3.13502	1.45e-13
										XR_003899254.1		84.0357	111.868	1503.17	905.39	3.13502	1.45e-13
										XR_003899255.1		84.0357	111.868	1503.17	905.39	3.13502	1.45e-13
										XR_003899256.1		84.0357	111.868	1503.17	905.39	3.13502	1.45e-13
										XR_003899257.1		84.0357	111.868	1503.17	905.39	3.13502	1.45e-13
										XR_003899259.1		84.0357	111.868	1503.17	905.39	3.13502	1.45e-13
										XR_003899260.1		84.0357	111.868	1503.17	905.39	3.13502	1.45e-13
										XR_003899261.1		84.0357	111.868	1503.17	905.39	3.13502	1.45e-13
										XR_003899262.1		84.0357	111.868	1503.17	905.39	3.13502	1.45e-13
										XR_003899263.1		84.0357	111.868	1503.17	905.39	3.13502	1.45e-13
										XR_003899264.1		84.0357	111.868	1503.17	905.39	3.13502	1.45e-13
										XR_003899265.1		84.0357	111.868	1503.17	905.39	3.13502	1.45e-13
										XR_003899266.1		84.0357	111.868	1503.17	905.39	3.13502	1.45e-13
										XR_003899267.1		84.0357	111.868	1503.17	905.39	3.13502	1.45e-13
										XR_003899268.1		84.0357	111.868	1503.17	905.39	3.13502	1.45e-13
										XR_003899269.1		84.0357	111.868	1503.17	905.39	3.13502	1.45e-13
										XR_003899270.1		84.0357	111.868	1503.17	905.39	3.13502	1.45e-13
										XR_003899271.1		84.0357	111.868	1503.17	905.39	3.13502	1.45e-13
										XR_003899272.1		84.0357	111.868	1503.17	905.39	3.13502	1.45e-13
										XR_003899273.1		84.0357	111.868	1503.17	905.39	3.13502	1.45e-13
										XR_003899274.1		84.0357	111.868	1503.17	905.39	3.13502	1.45e-13
										XR_003899275.1		84.0357	111.868	1503.17	905.39	3.13502	1.45e-13
										XR_003899276.1		84.0357	111.868	1503.17	905.39	3.13502	1.45e-13
										XR_003899277.1		84.0357	111.868	1503.17	905.39	3.13502	1.45e-13
										XR_003899278.1		84.0357	111.868	1503.17	905.39	3.13502	1.45e-13
										XR_003899279.1		84.0357	111.868	1503.17	905.39	3.13502	1.45e-13
										XR_003899280.1		84.0357	111.868	1503.17	905.39	3.13502	1.45e-13
										XR_003899281.1		84.0357	111.868	1503.17	905.39	3.13502	1.45e-13
										XR_003899282.1		84.0357	111.868	1503.17	905.39	3.13502	1.45e-13
										XR_003899283.1		84.0357	111.868	1503.17	905.39	3.13502	1.45e-13
										XR_003899284.1		84.0357	111.868	1503.17	905.39	3.13502	1.45e-13
										XR_003899285.1		84.0357	111.868	1503.17	905.39	3.13502	1.45e-13
										XR_003899286.1		84.0357	111.868	1503.17	905.39	3.13502	1.45e-13
										XR_003899287.1		84.0357	111.868	1503.17	905.39	3.13502	1.45e-13
										XR_003899288.1		84.0357	111.868	1503.17	905.39	3.13502	1.45e-13
										XR_003899289.1		84.0357	111.868	1503.17	905.39	3.13502	1.45e-13
										XR_003899290.1		84.0357	111.868	1503.17	905.39	3.13502	1.45e-13
										XR_003899291.1		84.0357	111.868	1503.17	905.39	3.13502	1.45e-13
										XR_003899292.1		84.0357	111.868	1503.17	905.39	3.13502	1.45e-13
										XR_003899293.1		84.0357	111.868	1503.17	905.39	3.13502	1.45e-13
										XR_003899294.1		84.0357	111.868	1503.17	905.39	3.13502	1.45e-13
										XR_003899295.1		84.0357	111.868	1503.17	905.39	3.13502	1.45e-13
										XR_003899296.1		84.0357	111.868	1503.17	905.39	3.13502	1.45e-13
										XR_003899297.1		84.0357	111.868	1503.17	905.39	3.13502	1.45e-13
										XR_003899298.1		84.0357	111.868	1503.17	905.39	3.13502	1.45e-13
										XR_003899299.1		84.0357	111.868	1503.17	905.39	3.13502	1.45e-13
										XR_003899300.1		84.0357	111.868	1503.17	905.39	3.13502	1.45e-13
										XR_003899301.1		84.0357	111.868	1503.17	905.39	3.13502	1.45e-13
										XR_003899302.1		84.0357	111.868	1503.17	905.39	3.13502	1.45e-13
										XR_003899303.1		84.0357	111.868	1503.17	905.39	3.13502	1.45e-13
										XR_003899304.1		84.0357	111.868	1503.17	905.39	3.13502	1.45e-13
										XR_003899305.1		84.0357	111.868	1503.17	905.39	3.13502	1.45e-13
										XR_003899306.1		84.0357	111.868	1503.17	905.39	3.13502	1.45e-13
										XR_003899307.1		84.0357	111.868	1503.17	905.39	3.13502	1.45e-13
										XR_003899308.1		84.0357	111.868	1503.17	905.39	3.13502	1.45e-13
										XR_003899309.1		84.0357	111.868	1503.17	905.39	3.13502	1.45e-13
										XR_003899310.1		84.0357	111.868	1503.17	905.39	3.13502	1.45e-13
										XR_003899311.1		84.0357	111.868	1503.17	905.39	3.13502	1.45e-13
										XR_003899312.1		84.0357	111.868	1503.17	905.39	3.13502	1.45e-13
										XR_003899313.1		84.0357	111.868	1503.17	905.39	3.13502	1.45e-13
										XR_003899314.1		84.0357	111.868	1503.17	905.39	3.13502	1.45e-13
										XR_003899315.1		84.0357	111.868	1503.17	905.39	3.13502	1.45e-13
										XR_003899316.1		84.0357	111.868	1503.17	905.39	3.13502	1.45e-13
										XR_003899317.1		84.0357	111.868	1503.17	905.39	3.13502	1.45e-13
										XR_003899318.1		84.0357	111.868	1503.17	905.39	3.13502	1.45e-13
										XR_003899319.1		84.0357	111.868	1503.17	905.39	3.13502	1.45e-13
										XR_003899320.1		84.0357	111.868	1503.17	905.39	3.13502	1.45e-13
										XR_003899321.1		84.0357	111.868	1503.17	905.39	3.13502	1.45e-13
										XR_003899322.1		84.0357	111.868	1503.17	905.39	3.13502	1.45e-13
										XR_003899323.1		84.0357	111.868	1503.17	905.39	3.13502	1.45e-13
										XR_003899324.1		84.0357	111.868	1503.17	905.39	3.13502	1.45e-13
										XR_003899325.1		84.0357	111.868	1503.17	905.39	3.13502	1.45e-13
										XR_003899326.1		84.0357	111.868	1503.17	905.39	3.13502	1.45e-13
										XR_003899327.1		84.0357	111.868	1503.17	905.39	3.13502	1.45e-13
										XR_003899328.1		84.0357	111.868	1503.17	905.39	3.13502	1.45e-13
										XR_003899329.1		84.0357	111.868	1503.17	905.39	3.13502	1.45e-13
										XR_003899330.1		84.0357	111.868	1503.17	905.39	3.13502	1.45e-13
										XR_003899331.1		84.0357	111.868	1503.17	905.39	3.13502	1.45e-13
										XR_003899332.1		84.0357	111.868	1503.17	905.39	3.13502	1.45e-13
										XR_003899333.1		84.0357	111.868	1503.17	905.39	3.13502	1.45e-13
										XR_003899334.1		84.0357	111.868	1503.17	905.39	3.13502	1.45e-13
										XR_003899335.1		84.0357	111.868	1503.17	905.39	3.13502	1.45e-13
										XR_003899336.1		84.0357	111.868	1503.17	905.39	3.13502	1.45e-13
										XR_003899337.1		84.0357	111.868	1503.17	905.39	3.13502	1.45e-13
										XR_003899338.1		84.0357	111.868	1503.17	905.39	3.13502	1.45e-13
										XR_003899339.1		84.0357	111.868	1503.17	905.39	3.13502	1.45e-13
										XR_003899340.1		84.0357	111.868	1503.17	905.39	3.13502	1.45e-13
										XR_003899341.1		84.0357	111.868	1503.17	905.39	3.13502	1.45e-13
										XR_003899342.1		84.0357	111.868	1503.17	905.39	3.13502	1.45e-13
										XR_003899343.1		84.0357	111.868	1503.17	905.39	3.13502	1.45e-13
										XR_003899344.1		84.0357	111.868	1503.17	905.39	3.13502	1.45e-13
										XR_003899345.1		84.0357	111.868	1503.17	905.39	3.13502	1.45e-13
										XR_003899346.1		84.0357	111.868	1503.17	905.39	3.13502	1.45e-13
										XR_003899347.1		84.0357	111.868	1503.17	905.39	3.13502	1.45e-13
										XR_003899348.1		84.0357	111.868	1503.17	905.39	3.13502	1.45e-13
										XR_003899349.1		84.0357	111.868	1503.17	905.39	3.13502	1.45e-13
										XR_003899350.1		84.0357	111.868	1503.17	905.39	3.13502	1.45e-13
										XR_003899351.1		84.0357	111.868	1503.17	905.39	3.13502	1.45e-13
										XR_003899352.1		84.0357	111.868	1503.17	905.39	3.13502	1.45e-13
										XR_003899353.1		84.0357	111.868	1503.17	905.39	3.13502	1.45e-13
										XR_003899354.1		84.0357	111.868	1503.17	905.39	3.13502	1.45e-13
										XR_003899355.1		84.0357	111.868	1503.17	905.39	3.13502	1.45e-13
										XR_003899356.1		84.0357	111.868	1503.17	905.39	3.13502	1.45e-13
										XR_003899357.1		84.0357	111.868	1503.17	905.39	3.13502	1.45e-13
										XR_003899358.1		84.0357	111.868	1503.17	905.39	3.13502	1.45e-13
										XR_003899359.1		84.0357	111.868	1503.17	905.39	3.13502	1.45e-13
										XR_003899360.1		84.0357	111.868	1503.17	905.39	3.13502	1.45e-13
										XR_003899361.1		84.0357	111.868	1503.17	905.39	3.13502	1.45e-13
										XR_003899362.1		84.0357	111.868	1503.17	905.39	3.13502	1.45e-13
										XR_003899363.1		84.0357	111.868	1503.17	905.39	3.13502	1.45e-13
										XR_003899364.1		84.0357	111.868	1503.17	905.39	3.13502	1.45e-13
										XR_003899365.1		84.0357	111.868	1503.17	905.39	3.13502	1.45e-13
										XR_003899366.1		84.0357	111.868	1503.17	905.39	3.13502	1.45e-13
										XR_003899367.1		84.0357	111.868	1503.17	905.39	3.13502	1.45e-13
										XR_003899368.1		84.0357	111.868	1503.17	905.39	3.13502	1.45e-13
										XR_003899369.1		84.0357	111.868	1503.17	905.39	3.13502	1.45e-13
										XR_003899370.1		84.0357	111.868	1503.17	905.39	3.13502	1.45e-13
										XR_003899371.1		84.0357	111.868	1503.17	905.39	3.13502	1.45e-13
										XR_003899372.1		84.0357	111.868	1503.17	905.39	3.13502	1.45e-13
										XR_003899373.1		84.0357	111.868	1503.17	905.39	3.13502	1.45e-13
										XR_003899374.1		84.0357	111.868	1503.17	905.39	3.13502	1.45e-13
										XR_003899375.1		84.0357	111.868	1503.17	905.39	3.13502	1.45e-13
										XR_003899376.1		84.0357	111.868	1503.17	905.39	3.13502	1.45e-13
										XR_003899377.1		84.0357	111.868	1503.17	905.39	3.13502	1.45e-13
										XR_003899378.1		84.0357	111.868	1503.17	905.39	3.13502	1.45e-13
										XR_003899379.1		84.0357	111.868	1503.17	905.39	3.13502	1.45e-13
										XR_003899380.1		84.0357	111.868	1503.17	905.39	3.13502	1.45e-13
										XR_003899381.1		84.0357	111.868	1503.17	905.39	3.13502	1.45e-13
										XR_003899382.1		84.0357	111.868	1503.17	905.39	3.13502	1.45e-13
										XR_003899383.1		84.0357	111.868	1503.17	905.39	3.13502	1.45e-13
										XR_003899384.1		84.0357	111.868	1503.17	905.39	3.13502	1.45e-13
										XR_003899385.1		84.0357	111.868	1503.17	905.39	3.13502	1.45e-13
										XR_003899386.1		84.0357	111.868	1503.17	905.39	3.13502	1.45e-13
										XR_003899387.1		84.0357	111.868	1503.17	905.39	3.13502	1.45e-13
										XR_003899388.1		84.0357	111.868	1503.17	905.39	3.13502	1.45e-13
										XR_003899389.1		84.0357	111.868	1503.17	905.39	3.13502	1.45e-13
										XR_003899390.1		84.0357	111.868	1503.17	905.39	3.13502	1.45e-13
										XR_003899391.1		84.0357	111.868	1503.17	905.39	3.13502	1.45e-13
										XR_003899392.1		84.0357	111.868	1503.17	905.39	3.13502	1.45e-13
										XR_003899393.1		84.0357	111.868	1503.17	905.39	3.13502	1.45e-13
										XR_003899394.1		84.0357	111.868	1503.17	905.39	3.13502	1.45e-13
										XR_003899395.1		84.0357	111.868	1503.17	905.39	3.13502	1.45e-13
										XR_003899396.1		84.0357	111.868	1503.17	905.39	3.13502	1.45e-13
										XR_003899397.1		84.0357	111.868	1503.17	905.39	3.13502	1.45e-13
										XR_003899398.1		84.0357	111.868	1503.17	905.39	3.13502	1.45e-13
										XR_003899399.1		84.0357	111.868	1503.17	905.39	3.13502	1.45e-13
										XR_003899400.1		84.0357	111.868	1503.17	905.39	3.13502	1.45e-13
										XR_003899401.1		84.0357	111.868	1503.17	905.39	3.13502	1.45e-13
										XR_003899402.1		84.0357	111.868	1503.17	905.39	3.13502	1.45e-13
										XR_003899403.1		84.0357	111.868	1503.17	905.39	3.13502	1.45e-13
										XR_003899404.1		84.0357	111.868	1503.17	905.39	3.13502	1.45e-13
										XR_003899405.1		84.0357	111.868	1503.17	905.39	3.13502	1.45e-13
										XR_003899406.1		84.0357	111.868	1503.17	905.39	3.13502	1.45e-13
										XR_003899407.1		84.0357	111.868	1503.17	905.39	3.13502	1.45e-13
										XR_003899408.1		84.0357	111.868	1503.17	905.39	3.13502	1.45e-13
										XR_003899409.1		84.0357	111.868	1503.17	905.39	3.13502	1.45e-13
										XR_003899410.1		84.0357	111.868	1503.17	905.39	3.13502	1.45e-13
										XR_003899411.1		84.0357	111.868	1503.17	905.39	3.13502	1.45e-13
										XR_003899412.1		84.0357	111.868	1503.17	905.39	3.13502	1.45e-13
										XR_003899413.1		84.0357	111.868	1503.17	905.39	3.13502	1.45e-13
										XR_003899414.1		84.0357	111.868	1503.17	905.39	3.13502	1.45e-13
										XR_003899415.1		84.0357	111.868	1503.17	905.39	3.13502	1.45e-13
										XR_003899416.1		84.0357	111.868	1503.17	905.39	3.13502	1.45e-13
										XR_003899417.1		84.0357	111.868	1503.17	905.39	3.13502	1.45e-13
										XR_003899418.1		84.0357	111.868	1503.17	905.39	3.13502	1.45e-13
										XR_003899419.1		84.0357	111.868	1503.17	905.39	3.13502	1.45e-13
										XR_003899420.1		84.0357	111.868	1503.17	905.39	3.13502	1.45e-13
										XR_003899421.1		84.0357	111.868	1503.17	905.39	3.13502	1.45e-13
										XR_003899422.1		84.0357	111.868	1503.17	905.39	3.13502	1.45e-13
										XR_003899423.1		84.0357	111.868	1503.17	905.39	3.13502	1.45e-13
										XR_003899424.1		84.0357	111.868	1503.17	905.39	3.13502	1.45e-13
										XR_003899425.1		84.0357	111.868	1503.17	905.39	3.13502	1.45e-13
										XR_003899426.1		84.0357	111.868	1503.17	905.39	3.13502	1.45e-13
										XR_003899427.1		84.0357	111.868	1503.17	905.39	3.13502	1.45e-13
										XR_003899428.1		84.0357	111.868	1503.17	905.39	3.13502	1.45e-13
										XR_003899429.1		84.0357	111.868	1503.17	905.39	3.13502	1.45e-13
										XR_003899430.1		84.0357	111.868	1503.17	905.39	3.13502	1.45e-13
										XR_003899431.1		84.0357	111.868	1503.17	905.39	3.13502	1.45e-13
										XR_003899432.1		84.0357	111.868	1503.17	905.39	3.13502	1.45e-13
										XR_003899433.1		84.0357	111.868	1503.17	905.39	3.13502	1.45e-13
										XR_003899434.1		84.0357	111.868	1503.17	905.39	3.13502	1.45e-13
										XR_003899435.1		84.0357	111.868	1503.17	905.39	3.13502	1.45e-13
										XR_003899436.1		84.0357	111.868	1503.17	905.39	3.13502	1.45e-13
										XR_003899437.1		84.0357	111.868	1503.17	905.39	3.13502	1.45e-13
										XR_003899438.1		84.0357	111.868	1503.17	905.39	3.13502	1.45e-13
										XR_003899439.1		84.0357	111.868	1503.17	905.39	3.13502	1.45e-13
										XR_003899440.1		84.0357	111.868	1503.17	905.39	3.13502	1.45e-13
										XR_003899441.1		84.0357	111.868	1503.17	905.39	3.13502	1.45e-13
										XR_003899442.1		84.0357	111.868	1503.17	905.39	3.13502	1.45e-13
										XR_003899443.1		84.0357	111.868	1503.17	905.39	3.13502	1.45e-13
										XR_003899444.1		84.0357	111.868	1503.17	905.39	3.13502	1.45e-13
										XR_003899445.1		84.0357	111.868	1503.17	905.39	3.13502	1.45e-13
										XR_003899446.1		84.0357	111.868	1503.17	905.39	3.13502	1.45e-13
										XR_003899447.1		84.0357	111.868	1503.17	905.39	3.13502	1.45e-13
										XR_003899448.1		84.0357	111.868	1503.17	905.39	3.13502	1.45e-13
										XR_003899449.1		84.0357	111.868	1503.17	905.39	3.13502	1.45e-13
										XR_003899450.1		84.0357	111.868	1503.17	905.39	3.13502	1.45e-13
										XR_003899451.1		84.0357	111.868	1503.17	905.39	3.13502	1.45e-13
										XR_003899452.1		84.0357	111.868	1503.17	905.39	3.13502	1.45e-13
										XR_003899453.1		84.0357	111.868	1503.17	905.39	3.13502	1.45e-13
										XR_003899454.1		84.0357	111.868	1503.17	905.39	3.13502	1.45e-13
										XR_003899455.1		84.0357	111.868	1503.17	905.39	3.13502	1.45e-13
										XR_003899456.1		84.0357	111.868	1503.17	905.39	3.13502	1.45e-13
										XR_003899457.1		84.0357	111.868	1503.17	905.39	3.13502	1.45e-13
										XR_003899458.1		84.0357	111.868	1503.17	905.39	3.13502	1.45e-13
										XR_003899459.1		84.0357	111.868	1503.17	905.39	3.13502	1.45e-13
										XR_003899460.1		84.0357	111.868	1503.17	905.39	3.13502	1.45e-13
										XR_003899461.1		84.0357	111.868	1503.17	905.39	3.13502	1.45e-13
										XR_003899462.1		84.0357	111.868	1503.17	905.39	3.13502	1.45e-13
										XR_003899463.1		84.0357	111.868	1503.17	905.39	3.13502	1.45e-13
										XR_003899464.1		84.0357	111.868	1503.17	905.39	3.13502	1.45e-13
										XR_003899465.1		84.0357	111.868	1503.17	905.39	3.13502	1.45e-13
										XR_003899466.1		84.0357	111.868	1503.17	905.39	3.13502	1.45e-13
										XR_003899467.1		84.0357	111.868	1503.17	905.39	3.13502	1.45e-13
										XR_003899468.1		84.0357	111.868	1503.17	905.39	3.13502	1.45e-13
										XR_003899469.1		84.0357	111.868	1503.17	905.39	3.13502	1.45e-13
										XR_003899470.1		84.0357	111.868	1503.17	905.39	3.13502	1.45e-13
										XR_003899471.1		84.0357	111.868	1503.17	905.39	3.13502	1.45e-13
										XR_003899472.1		84.0357	111.868	1503.17	905.39	3.13502	1.45e-13
										XR_003899473.1		84.0357	111.868	1503.17	905.39	3.13502	1.45e-13
										XR_003899474.1		84.0357	111.868	1503.17	905.39	3.13502	1.45e-13
										XR_003899475.1		84.0357	111.868	1503.17	905.39	3.13502	1.45e-13
										XR_003899476.1		84.0357	111.868	1503.17	905.39	3.13502	1.45e-13
										XR_003899477.1		84.0357	111.868	1503.17	905.39	3.13502	1.45e-13
										XR_003899478.1		84.0357	111.868	1503.17	905.39	3.13502	1.45e-13
										XR_003899479.1		84.0357	111.868	1503.17	905.39	3.13502	1.45e-13
										XR_003899480.1		84.0357	111.868	1503.17	905.39	3.13502	1.45e-13
										XR_003899481.1		84.0357	111.868	1503.17	905.39	3.13502	1.45e-13
										XR_003899482.1		84.0357	111.868	1503.17	905.39	3.13502	1.45e-13
										XR_003899483.1		84.0357	111.868	1503.17	905.39	3.13502	1.45e-13
										XR_003899484.1		84.0357	111.868	1503.17	905.39	3.13502	1.45e-13
										XR_003899485.1		84.0357	111.868	1503.17	905.39	3.13502	1.45e-13
										XR_003899486.1		84.0357	111.868	1503.17	905.39	3.13502	1.45e-13
										XR_003899487.1		84.0357	111.868	1503.17	905.39	3.13502	1.45e-13
										XR_003899488.1		84.0357	111.868	1503.17	905.39	3.13502	1.45e-13
										XR_003899489.1		84.0357	111.868	1503.17	905.39	3.13502	1.45e-13
										XR_003899490.1		84.0357	111.868	1503.17	905.39	3.13502	1.45e-13
										XR_003899491.1		84.0357	111.868	1503.17	905.39	3.13502	1.45e-13
										XR_003899492.1		84.0357	111.868	1503.17	905.39	3.13502	1.45e-13
										XR_003899493.1		84.0357	111.868	1503.17	905.39	3.13502	1.45e-13
										XR_003899494.1		84.0357	111.868	1503.17	905.39	3.13502	1.45e-13
										XR_003899495.1		84.0357	111.868	1503.17	905.39	3.13502	1.45e-13
										XR_003899496.1		84.0357	111.868	1503.17	905.39	3.13502	1.45e-13
										XR_003899497.1		84.0357	111.868	1503.17	905.39	3.13502	1.45e-13
										XR_003899498.1		84.0357	111.868	1503.17	905.39	3.13502	1.45e-13
										XR_003899499.1		84.0357	111.868	1503.17	905.39	3.13502	1.45e-13
										XR_003899500.1		84.0357	111.868	1503.17	905.39	3.13502	1.45e-13
										XR_003899501.1		84.0357	111.868	1503.17	905.39	3.13502	1.45e-13
										XR_003899502.1		84.0357	111.868	1503.17	905.39	3.13502	1.45e-13
										XR_003899506.1		84.0357	111.868	1503.17	905.39	3.13502	1.45e-13
										XR_003899517.1		84.0357	111.868	1503.17	905.39	3.13502	1.45e-13
										XR_003899528.1		84.0357	111.868	1503.17	905.39	3.13502	1.45e-13
										XR_003899539.1		84.0357	111.868	1503.17	905.39	3.13502	1.45e-13
										XR_003899550.1		84.0357	111.868	1503.17	905.39	3.13502	1.45e-13
										XR_003899561.1		84.0357	111.868	1503.17	905.39	3.13502	1.45e-13
										XR_003899567.1		84.0357	111.868	1503.17	905.39	3.13502	1.45e-13
										XR_003899573.1		84.0357	111.868	1503.17	905.39	3.13502	1.45e-13
										XR_003899581.1		84.0357	111.868	1503.17	905.39	3.13502	1.45e-13
										XR_003899582.1		84.0357	111.868	1503.17	905.39	3.13502	1.45e-13
										XR_003899592.1		84.0357	111.868	1503.17	905.39	3.13502	1.45e-13
										XR_003899602.1		84.0357	111.868	1503.17	905.39	3.13502	1.45e-13
										XR_003899603.1		84.0357	111.868	1503.17	905.39	3.13502	1.45e-13
										XR_003899604.1		84.0357	111.868	1503.17	905.39	3.13502	1.45e-13
										XR_003899605.1		84.0357	111.868	1503.17	905.39	3.13502	1.45e-13
										XR_003899606.1		84.0357	111.868	1503.17	905.39	3.13502	1.45e-13
										XR_003899607.1		84.0357	111.868	1503.17	905.39	3.13502	1.45e-13
										XR_003899608.1		84.0357	111.868	1503.17	905.39	3.13502	1.45e-13
										XR_003899609.1		84.0357	111.868	1503.17	905.39	3.13502	1.45e-13
										XR_003899610.1		84.0357	111.868	1503.17	905.39	3.13502	1.45e-13
										XR_003899611.1		84.0357	111.868	1503.17	905.39	3.13502	1.45e-13
										XR_003899612.1		84.0357	111.868	1503.17	905.39	3.13502	1.45e-13
										XR_003899613.1		84.0357	111.868	1503.17	905.39	3.13502	1.45e-13
										XR_003899534.1		84.0359	111.868	1500.18	903.591	3.13215	1.48e-13
										XR_003899512.1		84.0353	111.867	1481.21	892.165	3.1138	2.17e-13
										XR_003899574.1		84.0353	111.867	1481.21	892.165	3.1138	2.17e-13
										XR_003899537.1		83.2713	110.85	1467.73	884.047	3.11378	2.16e-13
										XR_003899572.1		83.2713	110.85	1467.73	884.047	3.11378	2.16e-13
										XR_003895900.1	C:GO:0016020; C:GO:0016021	70.9451	94.4416	1246.42	750.749	3.10887	1.45e-13
										XR_003895901.1	C:GO:0016020; C:GO:0016021	70.9451	94.4416	1246.42	750.749	3.10887	1.45e-13
										XR_003899535.1		83.6533	111.359	1468.23	884.349	3.10767	2.38e-13
										XR_003899536.1		83.6533	111.359	1468.23	884.349	3.10767	2.38e-13
										XR_003899513.1		84.0354	111.867	1470.24	885.559	3.10308	2.49e-13
										XR_003899569.1		84.0354	111.867	1470.24	885.559	3.10308	2.49e-13
										XR_003899565.1		83.6531	111.358	1467.73	884.048	3.10719	2.46e-13
										XR_003899566.1		83.6531	111.358	1467.73	884.048	3.10719	2.46e-13
										XR_003899552.1		78.3631	104.317	1364.81	822.053	3.09645	2.84e-13
										XR_003895892.1	P:GO:0006259	70.1414	93.3718	1383.97	833.595	3.27628	5.13e-13
										XR_003899557.1		70.1414	93.3718	1383.97	833.595	3.27628	5.13e-13
										XR_003899558.1		70.1414	93.3718	1383.97	833.595	3.27628	5.13e-13
										XR_003895889.1	C:GO:0016020; C:GO:0016021	78.0371	103.883	1382.16	832.507	3.12068	5.66e-13
										XR_003899570.1		42.5201	56.6025	779.692	469.625	3.16954	2.28e-11
										XR_003899556.1		71.0104	94.5285	1396.42	841.094	3.27146	5.78e-13
										XR_003899555.1		64.9068	86.4035	1204.77	725.659	3.18801	4.56e-13
										XR_003899562.1		74.7674	99.5299	1311.2	789.766	3.10634	5.74e-13
										XR_003899580.1		68.2926	90.9106	1351.88	814.27	3.28094	7.04e-13
										XR_003895899.1	F:GO:0003678; C:GO:0005657; P:GO:0006281; P:GO:0006310; P:GO:0032508	79.671	106.057	1400.27	843.411	3.1096	7.88e-13
										XR_003899563.1		42.5202	56.6026	770.391	464.023	3.15223	3.36e-11
										XR_003899508.1		70.41	93.7293	1396.44	841.109	3.28372	8.33e-13
										XR_003899509.1		70.41	93.7293	1396.44	841.109	3.28372	8.33e-13
										XR_003895903.1	P:GO:0006259	69.377	92.3542	1348.53	812.251	3.25466	7.66e-13
										XM_020075434.2		505.966	673.539	126.132	75.9722	-3.02684	8.38e-11
										XR_003899541.1		72.1528	96.0493	1400.09	843.307	3.25226	9.19e-13
										XR_003895895.1	F:GO:0003678; C:GO:0005657; P:GO:0006281; P:GO:0006310; P:GO:0032508	71.7707	95.5407	1396.43	841.102	3.25613	9.19e-13
										XR_003899564.1		71.7707	95.5407	1396.43	841.102	3.25613	9.19e-13
										XR_003899559.1		76.4032	101.707	1312.21	790.372	3.07626	9.03e-13
										XR_003899560.1		76.4032	101.707	1312.21	790.372	3.07626	9.03e-13
										XR_003895896.1	C:GO:0016020; C:GO:0016021	41.747	55.5734	754.413	454.399	3.14841	5.32e-11
										XR_003895904.1	F:GO:0003678; C:GO:0005657; P:GO:0006281; P:GO:0006310; P:GO:0032508	73.7856	98.2229	1406.09	846.92	3.22618	1.27e-12
										XR_003899514.1		73.5119	97.8585	1250.65	753.294	3.06254	1.52e-12
										XR_003899579.1		73.8315	98.284	1242.38	748.313	3.04672	1.26e-12
										XR_003891809.1	F:GO:0003678; C:GO:0005657; P:GO:0006281; P:GO:0006310; P:GO:0032508	73.5114	97.858	1232.36	742.275	3.04129	2.26e-12
										XR_003895906.1		41.3608	55.0592	737.465	444.191	3.12902	1.02e-10
										XM_029877572.1		42.6756	56.8095	0	0	-8.93153	2.46e-12
										XR_003899538.1		61.1361	81.3841	1081.75	651.561	3.11886	5.8e-12
										XR_003899551.1		79.122	105.327	1242.49	748.38	2.94712	7.93e-12
										XR_003899231.1		56.7023	75.4818	985.573	593.632	3.09301	4.12e-11
										XR_003899575.1		73.9339	98.4203	1205.38	726.029	3.00111	5.55e-12
										XR_003899576.1		73.9339	98.4203	1205.38	726.029	3.00111	5.55e-12
										XR_003899522.1		41.3611	55.0596	712.685	429.266	3.07972	2.18e-10
										XR_003899523.1		41.3611	55.0596	712.685	429.266	3.07972	2.18e-10
										XR_003899524.1		41.3611	55.0596	712.685	429.266	3.07972	2.18e-10
										XR_003899525.1		41.3611	55.0596	712.685	429.266	3.07972	2.18e-10
										XR_003899526.1		41.3611	55.0596	712.685	429.266	3.07972	2.18e-10
										XR_003899527.1		41.3611	55.0596	712.685	429.266	3.07972	2.18e-10
										XR_003899529.1		41.3611	55.0596	712.685	429.266	3.07972	2.18e-10
										XR_003899530.1		41.3611	55.0596	712.685	429.266	3.07972	2.18e-10
										XR_003899543.1		56.7017	75.481	983.567	592.424	3.09009	4.66e-11
										XR_003899544.1		56.7017	75.481	983.567	592.424	3.09009	4.66e-11
										XR_003899545.1		56.7017	75.481	983.567	592.424	3.09009	4.66e-11
										XR_003899546.1		56.7017	75.481	983.567	592.424	3.09009	4.66e-11
										XR_003899547.1		56.7017	75.481	983.567	592.424	3.09009	4.66e-11
										XR_003899548.1		56.7017	75.481	983.567	592.424	3.09009	4.66e-11
										XR_003895897.1	C:GO:0016020; C:GO:0016021	41.3611	55.0597	710.351	427.86	3.07498	2.41e-10
										XR_003899568.1		41.3611	55.0597	710.351	427.86	3.07498	2.41e-10
										XR_003899571.1		41.3612	55.0597	710.171	427.752	3.07462	2.47e-10
										XR_003899531.1		42.2339	56.2215	709.345	427.254	3.04287	3.35e-10
										XR_003899532.1		42.2339	56.2215	709.345	427.254	3.04287	3.35e-10
										XR_003899533.1		42.2339	56.2215	709.345	427.254	3.04287	3.35e-10
										XR_003895902.1	C:GO:0016020; C:GO:0016021	78.3547	104.305	1223.81	737.125	2.9393	1.39e-11
										XR_003899515.1		78.4631	104.45	1213.18	730.725	2.92473	1.37e-11
										XR_003899516.1		78.4631	104.45	1213.18	730.725	2.92473	1.37e-11
										XR_003899518.1		78.4631	104.45	1213.18	730.725	2.92473	1.37e-11
										XR_003899519.1		78.4631	104.45	1213.18	730.725	2.92473	1.37e-11
										XR_003899520.1		78.4631	104.45	1213.18	730.725	2.92473	1.37e-11
										XR_003899521.1		78.4631	104.45	1213.18	730.725	2.92473	1.37e-11
										XR_003892019.1		56.3153	74.9666	950.16	572.302	3.05009	1.36e-10
										XM_029861359.1		81.2611	108.174	0	0	-9.8593	2.37e-11
										XM_029877574.1		34.777	46.2949	0	0	-8.63692	5.04e-11
										XR_003895893.1	C:GO:0016020; C:GO:0016021	35.0604	46.6722	661.671	398.539	3.21048	3.3e-10
										XR_003899577.1		41.362	55.0608	685.898	413.131	3.02443	7.05e-10
										XR_003899553.1		40.5895	54.0325	673.117	405.433	3.02444	1.01e-09
										XR_003899024.1		325.35	433.104	157.319	94.7565	-2.07157	2.25e-07
										XR_003891922.1		20.1241	26.7891	0.617417	0.371884	-5.69481	1.15e-08
										XR_003899025.1		265.909	353.976	156.77	94.4262	-1.78562	3.92e-05
										XR_003899578.1		45.6991	60.8344	694.273	418.176	2.89837	9.78e-08
										XM_029877573.1		17.6293	23.468	0	0	-7.66026	2.73e-08
										XM_029877575.1		11.0706	14.7371	0	0	-6.99324	1.51e-07
										XR_003897934.1		93.8915	124.988	11.4849	6.91763	-4.03472	3.64e-07
										XM_029873374.1		34.4397	45.8459	1.26297	0.760714	-5.60531	2.61e-07
										XR_003898284.1		1.30725	1.7402	132.833	80.0081	5.54971	1.21e-08
										XR_003898285.1		1.30725	1.7402	132.833	80.0081	5.54971	1.21e-08
										XR_003891843.1		1.30738	1.74037	132.012	79.5135	5.54064	1.41e-08
										XR_003896998.1	C:GO:0005739; P:GO:0006464; F:GO:0016740; F:GO:0046872	1.30737	1.74036	131.508	79.2101	5.53514	1.45e-08
										XR_003892272.1		1.30775	1.74087	128.541	77.4229	5.50185	2.41e-08
										XR_003899510.1		29.4417	39.1926	496.642	299.139	3.048	7.46e-08
										XR_003899507.1		28.9571	38.5476	493.161	297.041	3.06173	7.34e-08
										XR_003899503.1		28.9571	38.5475	492.658	296.738	3.06026	7.49e-08
										XR_003899504.1		28.9571	38.5475	492.658	296.738	3.06026	7.49e-08
										XM_029861914.1	F:GO:0003676; C:GO:0005634; F:GO:0008270	29.2395	38.9235	1.86319	1.12224	-4.86965	6.74e-07
										XM_029875920.1		29.2395	38.9235	1.86319	1.12224	-4.86965	6.74e-07
										XR_003897937.1		23.3304	31.0573	3.12931	1.88485	-3.84819	1.17e-06
										XM_019693253.2		18.1	24.0946	1.30221	0.784351	-4.63712	2.34e-06
										XM_029874771.1		27.6121	36.7571	3.71992	2.24059	-3.85385	2.34e-06
										XM_029874772.1		27.6121	36.7571	3.71992	2.24059	-3.85385	2.34e-06
										XR_003894128.1		2816.87	3749.8	1585.91	955.231	-1.85317	0.000107203
										XR_003899549.1		12.575	16.7397	313.81	189.015	3.60753	3.45e-07
										XM_029874690.1		26.7373	35.5925	4.40713	2.65451	-3.57267	5.8e-06
										XR_003897936.1		39.6712	52.81	4.57028	2.75278	-4.08894	1.84e-05
										XM_029855051.1		87.2358	116.128	14.3676	8.65394	-3.61005	2.31e-05
										XM_029854250.1		20.0172	26.6467	3.81056	2.29518	-3.35729	2.76e-05
										XM_029874638.1		256.494	341.443	208.198	125.402	-1.32474	0.00123941
										XM_029875685.1		256.494	341.443	209.221	126.019	-1.31767	0.00130432
										XM_029874955.1		121.772	162.102	33.9586	20.454	-2.86025	0.000115139
										XM_019690241.2		116.731	155.392	84.609	50.9618	-1.48686	0.00643462
										XR_003896389.1	C:GO:0016021	143.711	191.307	109.832	66.1544	-1.41091	0.00612833
										XM_029875978.1		15.8463	21.0945	2.60046	1.56632	-3.54126	5.76e-05
										XR_003897365.1		24.4236	32.5125	5.57046	3.35521	-3.11693	5.39e-05
										XM_019693771.2		51.6037	68.6946	14.9737	9.01896	-2.79495	0.000123555
										XM_029874639.1		155.437	206.916	128.228	77.2346	-1.30094	0.00758209
										XM_029874674.1		172.102	229.101	133.107	80.1731	-1.394	0.0059453
										XM_029874701.1		172.48	229.604	133.914	80.6595	-1.38845	0.0061123
										XM_029875684.1		155.437	206.917	129.256	77.8535	-1.28945	0.00810916
										XM_019673662.2		24.7895	32.9996	6.27612	3.78024	-2.97087	0.000306443
										XM_029864713.1		0	0	35.0601	21.1175	7.62793	6.17e-05
										XM_029869509.1		137.713	183.322	118.385	71.3061	-1.24143	0.0160868
										XM_029856378.1		7.53414	10.0294	0	0	-6.44373	0.000369757
										XM_019684985.2		1.25167	1.66621	45.4835	27.3957	4.06893	4.73e-05
										XM_029864732.1	F:GO:0004190; P:GO:0006508	0	0	27.8796	16.7925	7.29927	0.000109162
										XM_029867264.1		38.0976	50.7153	11.8287	7.12468	-2.69368	0.000748576
										XM_029867265.1	F:GO:0004222; P:GO:0006508; C:GO:0016021	38.0976	50.7153	11.8287	7.12468	-2.69368	0.000748576
										XM_029874074.1		100.507	133.795	46.3405	27.9119	-2.13715	0.00161317
										XM_029855684.1		4.10897	5.46984	167.31	100.774	4.29468	0.000177192
										XR_003893871.1		2317.57	3085.13	17125	10314.8	1.86087	9.9e-05
										XR_003892638.1		2333.09	3105.8	17107.2	10304.1	1.84974	0.000105488
										XR_003896387.1		245.58	326.915	227.889	137.263	-1.13175	0.0262278
										XR_003893569.1		2371.38	3156.76	17279	10407.5	1.84068	0.000109074
										XM_029876986.1		48.7329	64.8729	19.286	11.6164	-2.35093	0.0015447
										XM_019709598.2		18.907	25.1689	4.86009	2.92734	-2.93998	0.000904416
										XM_019681601.2		22.1641	29.5047	7.41007	4.46324	-2.57675	0.00133087
										XR_003892974.1		9.73832	12.9636	2.52474	1.5207	-2.88564	0.00129057
										XM_020077539.2		22.1638	29.5043	7.56577	4.55703	-2.54706	0.00155838
										XR_003895305.1	F:GO:0003964; F:GO:0004519; P:GO:0006278; P:GO:0090305	16.1771	21.5348	4.41522	2.65939	-2.8482	0.00194852
										XR_003894507.1		33.6756	44.8288	13.128	7.90729	-2.36786	0.00254321
										XM_029872624.1	F:GO:0003676; F:GO:0046872	24.6903	32.8676	7.752	4.6692	-2.66766	0.00230954
										XM_029877035.1		20.6491	27.488	6.53313	3.93505	-2.65305	0.00198637
										XM_019679758.2	F:GO:0004721; P:GO:0006470; F:GO:0016787; F:GO:0046872	21.6552	28.8272	6.84318	4.1218	-2.65534	0.00225368
										XR_003895059.1	F:GO:0005509	23.389	31.1353	7.75064	4.66838	-2.59007	0.00308642
										XM_029866131.1		23.6642	31.5017	8.13294	4.89865	-2.53942	0.00264185
										XM_029866132.1		23.6642	31.5017	8.13294	4.89865	-2.53942	0.00264185
										XM_029866135.1		23.6642	31.5017	8.13294	4.89865	-2.53942	0.00264185
										XM_029866136.1		23.6642	31.5017	8.13294	4.89865	-2.53942	0.00264185
										XM_029856170.1		12.9608	17.2533	4.4047	2.65305	-2.53376	0.00244703
										XM_029858211.1		27.1918	36.1975	9.62443	5.797	-2.50078	0.00337095
										XM_029864789.1	C:GO:0016020	27.1918	36.1975	9.62443	5.797	-2.50078	0.00337095
										XM_029866130.1		23.6675	31.5061	8.13331	4.89887	-2.53956	0.00310407
										XM_029866133.1	C:GO:0016021	23.6675	31.5061	8.13331	4.89887	-2.53956	0.00310407
										XM_029866134.1		23.6675	31.5061	8.13331	4.89887	-2.53956	0.00310407
										XM_019674442.2		13.9443	18.5625	3.48478	2.09896	-2.9572	0.00337095
										XM_019685732.2		13.9443	18.5625	3.48478	2.09896	-2.9572	0.00337095
										XM_029853805.1		13.9443	18.5625	3.48478	2.09896	-2.9572	0.00337095
										XM_029860515.1		427.486	569.067	2516.63	1515.82	1.53284	0.00122585
										XM_029879602.1		71.5791	95.2857	37.8682	22.8088	-1.93803	0.0088033
										XM_029864404.1	F:GO:0005509; C:GO:0005886; C:GO:0005911; P:GO:0007156; C:GO:0016021; C:GO:0016459; F:GO:0017022	22.6377	30.1351	8.87204	5.34382	-2.35264	0.0060414
										XM_029864009.1	F:GO:0004659; C:GO:0005783; P:GO:0009234; C:GO:0030173; P:GO:0032194; P:GO:0042371	20.9372	27.8714	9.03855	5.44411	-2.21388	0.00692095
										XM_029873587.1		21.031	27.9963	6.84053	4.1202	-2.61386	0.00685442
										XR_003892810.1		39.1437	52.1078	17.9335	10.8017	-2.13976	0.00984286
										XR_003892811.1		39.1437	52.1078	17.9335	10.8017	-2.13976	0.00984286
										XM_029861871.1	C:GO:0016021	26.9974	35.9387	12.3732	7.45268	-2.13424	0.0107732
										XM_029856965.1		16.6094	22.1104	8.97849	5.40794	-1.89081	0.00974779
										XR_003898821.1		45.8784	61.073	21.2584	12.8044	-2.12494	0.0128975
										XM_019681102.2		10.363	13.7951	3.71877	2.2399	-2.4482	0.00965965
										XM_029872051.1	F:GO:0005509; P:GO:0048190	46.1246	61.4008	23.1149	13.9226	-2.0129	0.0138788
										XM_029874993.1		75.1822	100.082	46.9933	28.3051	-1.69868	0.0162409
										XM_029867236.1		34.3237	45.6915	14.1439	8.51921	-2.289	0.0143897
										XM_029867237.1	F:GO:0004114; P:GO:0006144; P:GO:0007165; F:GO:0046872	34.3237	45.6915	14.1439	8.51921	-2.289	0.0143897
										XM_029867238.1		34.3237	45.6915	14.1439	8.51921	-2.289	0.0143897
										XM_029867242.1		34.3237	45.6915	14.1439	8.51921	-2.289	0.0143897
										XM_029853578.1		17.0193	22.656	9.15939	5.5169	-1.89732	0.0143897
										XR_003892269.1		13.1324	17.4818	5.89316	3.54958	-2.14869	0.0103178
										XR_003892808.1		14.5738	19.4005	6.42317	3.86882	-2.17522	0.0141975
										XR_003892809.1		14.5738	19.4005	6.42317	3.86882	-2.17522	0.0141975
										XM_029854177.1		11.2582	14.9869	4.29524	2.58711	-2.36801	0.0119193
										XM_029854178.1		11.2582	14.9869	4.29524	2.58711	-2.36801	0.0119193
										XM_029855436.1		105.505	140.448	70.5329	42.4835	-1.60301	0.0225811
										XM_029857485.1		53.5906	71.3394	31.0249	18.6869	-1.80708	0.0214668
										XM_029857486.1		53.5906	71.3394	31.0249	18.6869	-1.80708	0.0214668
										XR_003894238.1		19.7714	26.3196	9.60695	5.78648	-2.0454	0.0143897
										XR_003894820.1	F:GO:0003964; F:GO:0004519; P:GO:0006278; P:GO:0090305	19.7714	26.3196	9.60695	5.78648	-2.0454	0.0143897
										XM_029859965.1		19.5597	26.0377	8.3242	5.01385	-2.23266	0.0170616
										XR_002129262.2		38.7108	51.5315	22.8274	13.7495	-1.77849	0.0216974
										XR_003898432.1		105.272	140.138	73.3421	44.1755	-1.54361	0.0300018
										XM_029857480.1		55.5479	73.945	38.634	23.2701	-1.54397	0.029228
										XM_029854054.1		10.6586	14.1887	4.99195	3.00676	-2.08022	0.0183522
										XR_003895624.1		23.0537	30.689	10.9496	6.59516	-2.08061	0.0232756
										XM_029872234.1	F:GO:0005509; P:GO:0048190	27.1256	36.1094	12.9033	7.77197	-2.08142	0.0231767
										XR_003898389.1		84.5509	112.554	58.1178	35.0056	-1.56243	0.0342453
										XM_019701722.2		36.1852	48.1695	18.6261	11.2189	-1.97224	0.0283667
										XR_003895632.1	F:GO:0046872	5.27379	7.02044	63.8624	38.4657	2.55357	0.00346308
										XR_003892388.1		19.5757	26.059	12.9214	7.78287	-1.61016	0.0283667
										XR_003898701.1		23.6576	31.4928	13.5456	8.15883	-1.81526	0.0272109
										XR_003894150.1		18.464	24.5791	11.6156	6.99632	-1.67772	0.0260533
										XM_029853204.1		131.964	175.669	78.9124	47.5306	-1.76405	0.0363437
										XM_029864840.1		14.073	18.7338	7.41049	4.4635	-1.9248	0.026782
										XR_003892613.1		34.756	46.267	18.3011	11.0232	-1.93913	0.0360776
										XR_003895084.1	F:GO:0005509	42.9227	57.1384	28.6384	17.2495	-1.60233	0.0402134
										XM_019672391.2		11.2106	14.9234	6.85053	4.12622	-1.70935	0.0276116
										XM_029861460.1	F:GO:0003676; P:GO:0015074	6.88467	9.16483	2.03658	1.22668	-2.67232	0.0295156
										XM_029860755.1		20.7044	27.5616	10.1922	6.13898	-2.02794	0.0332371
										XM_029861507.1	F:GO:0003676; P:GO:0015074; F:GO:0043167	20.3756	27.1239	9.14521	5.50836	-2.15957	0.0289297
										XM_029861508.1		20.3756	27.1239	9.14521	5.50836	-2.15957	0.0289297
										XM_029880304.1		19.8466	26.4196	12.5543	7.56172	-1.67165	0.0334985
										XM_029872036.1		28.7568	38.2809	17.1754	10.3451	-1.75781	0.0401959
										XR_003897789.1		28.103	37.4106	16.1078	9.70206	-1.81633	0.0387636
										XR_003892410.1		10.0124	13.3284	6.26764	3.77514	-1.6724	0.0455816
										XR_003896273.1		16.273	21.6625	10.1838	6.13391	-1.6839	0.0431159
										XR_003896257.1		16.2729	21.6624	10.1813	6.13239	-1.68424	0.0442519
										XM_029852562.1		14.2364	18.9514	7.43232	4.47665	-1.93827	0.0402048
										XR_003895786.1	F:GO:0003723; F:GO:0003724; F:GO:0004672; F:GO:0005524; P:GO:0006468	1.28145	1.70586	14.9975	9.03331	2.44665	0.0178351
										XM_019695624.2	C:GO:0005887; P:GO:0007187; P:GO:0007601; P:GO:0007602; F:GO:0008020; P:GO:0009584; P:GO:0018298; P:GO:0071482	13.8755	18.471	106.554	64.1796	1.9099	0.017763
										XM_029854676.1		4.87933	6.49534	62.4263	37.6007	2.6318	0.0289297
										XM_029854677.1		4.87933	6.49534	62.4263	37.6007	2.6318	0.0289297
										XM_029854678.1		4.87933	6.49534	62.4263	37.6007	2.6318	0.0289297
										XM_019674044.2		18.7418	24.949	241.079	145.207	2.65503	0.0380827
										XM_029860564.1		3.13816	4.17749	29.9453	18.0367	2.19758	0.0148026
										XM_029860565.1		3.13816	4.17749	29.9453	18.0367	2.19758	0.0148026
										XM_029860566.1		3.13816	4.17749	29.9453	18.0367	2.19758	0.0148026
