# Supplementary material for: Profile of Small RNAs, vDNA Forms and Viral Integrations in Late Chikungunya Virus Infection of Aedes albopictus Mosquitoes
Source: Viruses. 2021 Mar 25;13(4):553. doi: 10.3390/v13040553 (PMC8066115; doi:10.3390/v13040553)
Supplement: Supplementary file 1 [file viruses-13-00553-s001.zip › SupportingInformation/Supplemental Table 1.xlsx]

## Sheet: Sheet1
Table S1. list of primers used in this study
Primer name	Sequence
vDNA primers
CHIKV1F	CATCATGGATCCTGTGTACGTG
CHIKV1R	ACTGCTTGTAAGTCCCCGAT
CHIKV2F	GAGACGCCAACATTCTGCTT
CHIKV2R	GAGCGTTGACCCTACTGAGA
CHIKV3F	CTACTTAAGAGCTGGCACCTG
CHIKV3R	CGTTCTGCCGTTAACCACTA
CHIKV4F	TTATCTGCTTCCCGTGGTCG
CHIKV4R	GTCTCCGCTGTATGGGATCA
CHIKV5F	GCAGAGGAAGAACGAGAAGC
CHIKV5R	CTGGAAGTCTTCAGGCGAGA
CHIKV6F	GAAAGCGCAACGATGGTGTA
CHIKV6R	TCTTTCCGCTAGTCACCAGG
CHIKV7F	CCGACGTGATGAGACAGAGA
CHIKV7R	TGTTGAGCCTGTAGTGTCCA
CHIKV8F	AAACCTGACCCTGGAGACCT
CHIKV8R	ATTGATGCATGCTCCACCTC
CHIKV9F	ACATTCCAAAATAAAGCCAACGT
CHIKV9R	TCCTGGTAGTCACGCAGATC
CHIKV10F	GACTTTAACCCTACCACCAACA
CHIKV10R	CGCACTGTTGGTAATGGTGT
CHIKV11F	CGACCACGCAATGAAACTG
CHIKV11R	TTCTTAAAGGACTCCGGCCA
CHIKV12F	TCCAGTAATCCACGCTGTTG
CHIKV12R	TTGGCCTCTGTTTGCTTTGG
CHIKV13F	AGTCTGCCTATATGCCCTGG
CHIKV13R	TAGTGCTGGTTCTAGGGCTG
CHIKV14F	GACACACACGCTGCCATC
CHIKV14R	AGTCGCTGTCTGTCAAGTCA
CHIKV15F	TATGACTAGACAGGGCAGGTG
CHIKV15R	CCCGTCCACCATGTCTAGAT
CHIKV16F	GACCGAGCGACATTCAATCC
CHIKV16R	AGTCACCTTCACGTCCCTTT
CHIKV17F	GGTACAAAGCATACAGAGGAAAG
CHIKV17R	CGCGGATTTTGTCAGACGAT
CHIKV18F	GCGACGACAACATAATACATGGA
CHIKV18R	GGACCGCCGTACAAAGTTAT
CHIKV19F	CCGACAGCAAGTATCTAAACACT
CHIKV19R	CCCTTTACGTGTGCTGGTTT
CHIKV20F	CCAAACTGGCCTTTAAGCGG
CHIKV20R	CCGGTTCCTTTTCGTAGCAG
CHIKV21F	ACCTGGGTACTATCAGCTGC
CHIKV21R	TATCTCCTCGGTAGTTGCGG
CHIKV22F	ACACCCCTGATCGCACATTA
CHIKV22R	CTGCGGCCAATACTTATACGG
CHIKV23F	TGAGCTGTACCCCACTATGAC
CHIKV23R	GGTTTTGTACTCGCACGTGA
CHIKV24F	TACGTGAAGTGCTGCGGTA
CHIKV24R	CCCGCGTTCTTTTAGCCAAT
CHIKV25F	GCCAAATAGCAACAAACCCG
CHIKV25R	GTTAGTGCCTGCTGAACGAC
CHIKV26F	AGAGACACACTGTACATAGCAAA
CHIKV26R	AGCCCTTTGAACTACTTCTGTT
CHIKV_vDNA_7991_F	AGTATGACCTTGAATGCGCG
CHIKV_vDNA_8701_R	CCATATAACGCAGCTTGGTCC
qPCR primers - small RNAs
3135-266_F	TAGGACGAATCACCACTCGGGTGTGGGA
1049-820_F	TAGGACGAATCACCACTCGGGTGTGGGAT
4193-188_F	TGTAGTCTACGACGCGAATGTTACCGTACT
5812-131_F	TACGAAGTTGTAGTCTACGACGCGAATGT
6685-109_F	TTCTGGAAGACTCTACGGATCGTCCGGG
222-3234_F	TCTTCCTGCGCGACTGGATAGGATGCCGCC
161-4354_F	TGGGAGAAATTGGTTGCTTGCGGAATC
614-1327_F	TGTTTGGCCAAAGGAGTCCCTTTCGT
699-1208_F	TGAGGTCTGGTCTATCTTTGTAGTAGATC
RNU6B_F	ACTTCGGCAGGACATATACTAAA
RNU6B_R	TCACGATTTTGCGTGTCATCC
qPCR primers - transcripts
XM_029878700.1_F1	GAACGGCCTACCTACAACGA
XM_029878700.1_R1	GTTGCAACGAAGCGTGAAGT
XM_029877572.1_F1	ATCGCCAGTTGCGCTATTTC
XM_029877572.1_R1	GGTTTGACTTCAGTCAGCTTCAG
XM_029853235.1_F1	GTCTTTCACGGAATGCGACG
XM_029853235.1_R1	ACTCCTTCTGGGAACAAGCG
XM_029860564.1_F1	GGTCGATCGCCCAGTGTTAT
XM_029860564.1_R1	CCCATTCCGTTGGCGTTTTT
XM_029866737.1_F1	GACTCCGTTTCAACCCACCT
XM_029866737.1_R1	AGCATTGATGACGCCGGTAT
XM_029879742.1_F1	CCGCTGTCAGTGTTTCCAGA
XM_029879742.1_R1	GGGGCCCTCCAAAGACATAC
XM_029880513.1_F1	CTTTCGCCATCACCACCAATACC
XM_029880513.1_R1	CGCTTGTTGCTACTACTATCACT
