# Supplementary material for: Profile of Small RNAs, vDNA Forms and Viral Integrations in Late Chikungunya Virus Infection of Aedes albopictus Mosquitoes
Source: Viruses. 2021 Mar 25;13(4):553. doi: 10.3390/v13040553 (PMC8066115; doi:10.3390/v13040553)
Supplement: Supplementary file 1 [file viruses-13-00553-s001.zip › SupportingInformation/Supplemental Table 6.xlsx]

## Sheet: Sheet1
piRNAs_CHIKV_ova	Database	ID	Input number	Background number	P-Value
ABC transporters	KEGG PATHWAY	aag02010	5	12	0
Notch signaling pathway	KEGG PATHWAY	aag04330	4	23	0.00023
Oxidative phosphorylation	KEGG PATHWAY	aag00190	5	107	0.00908
piRNAs_CHIKV_car	Database	ID	Input number	Background number	P-Value
Purine metabolism	KEGG PATHWAY	aag00230	4	75	9e-05
Ether lipid metabolism	KEGG PATHWAY	aag00565	2	12	0.00078
Lysine degradation	KEGG PATHWAY	aag00310	2	35	0.00546
Metabolic pathways	KEGG PATHWAY	aag01100	6	806	0.03344
Endocytosis	KEGG PATHWAY	aag04144	2	108	0.04277
siRNAs_CHIKV_ova	Database	ID	Input number	Background number	P-Value
Longevity regulating pathway - multiple species	KEGG PATHWAY	aag04213	2	36	0.00032
Protein processing in endoplasmic reticulum	KEGG PATHWAY	aag04141	2	111	0.0028
Other glycan degradation	KEGG PATHWAY	aag00511	1	16	0.01197
siRNAs_CHIKV_car	Database	ID	Input number	Background number	P-Value
DNA damage repair	KEGG PATHWAY	aag03460	3	27	0.00049
Purine metabolism	KEGG PATHWAY	aag00230	4	75	0.00074
Nucleotide excision repair	KEGG PATHWAY	aag03420	3	37	0.00114
N-Glycan biosynthesis	KEGG PATHWAY	aag00510	2	35	0.01554
Oxidative phosphorylation	KEGG PATHWAY	aag00190	3	107	0.01919
Metabolic pathways	KEGG PATHWAY	aag01100	9	806	0.02443
Non-homologous end-joining	KEGG PATHWAY	aag03450	1	8	0.0454
