# Supplementary material for: Profile of Small RNAs, vDNA Forms and Viral Integrations in Late Chikungunya Virus Infection of Aedes albopictus Mosquitoes
Source: Viruses. 2021 Mar 25;13(4):553. doi: 10.3390/v13040553 (PMC8066115; doi:10.3390/v13040553)
Supplement: Supplementary file 1 [file viruses-13-00553-s001.zip › SupportingInformation/Supplemental Table 7.xlsx]

## Sheet: Sheet1
Targets of over-expressed miRNAs	GO Ids
XR_003892450.1
XM_029853130.1
XM_019694253.2
XR_003898775.1
XM_019703367.2
XM_019701761.2
XM_019669798.2	F:GO:0003824; C:GO:0005886
XM_019680218.2
XM_019690186.2
XM_029869611.1
XM_029869610.1
XM_019687400.2	F:GO:0005319; P:GO:0006869
XM_029855810.1
XM_029855809.1
XM_029855808.1
XM_020077595.2
XM_029870645.1
XM_029870644.1
XM_029870643.1
XM_029870642.1
XM_029870640.1
XM_029870639.1
XM_020077590.2
XM_020077589.2
XM_020077588.2
XM_029869675.1
XM_029869652.1
XM_029869651.1
XM_029869650.1
XM_029869649.1
XM_029869648.1
XM_029869647.1
XM_029869646.1
XM_029869645.1
XM_029869644.1
XM_029852984.1
XR_003892125.1
XR_003899081.1
XM_029872154.1
XM_029870839.1	C:GO:0016021
XM_019695495.2
XM_019674266.2
XM_029875504.1
XR_003897813.1
XM_029867425.1
XM_029867672.1
XM_029867662.1
XM_029860618.1
XM_029857865.1
XM_029855070.1
XM_029855069.1
XM_029855068.1
XM_029871803.1
XM_029871680.1	F:GO:0003924; F:GO:0005525
XM_029871679.1	F:GO:0003924; F:GO:0005525
XM_029875292.1
XM_029872699.1	F:GO:0005044; P:GO:0006897; P:GO:0007165; C:GO:0016021; F:GO:0030246
XM_029858247.1
XM_029856129.1
XM_029856128.1
XM_029856127.1
XM_029856126.1
XM_029855699.1
XM_029879212.1
XM_019671618.2
XM_029868727.1	F:GO:0003676
XM_029868337.1
XM_029868336.1
XM_029868335.1	F:GO:0003676
XM_029868334.1
XM_029868333.1
XM_029868332.1
XM_029868331.1
XM_029870909.1
XM_029869793.1
XM_029869791.1	P:GO:0007275; P:GO:0030154; P:GO:0030510; P:GO:0032926; C:GO:0048180; F:GO:0048185
XM_019672002.2
XM_029853628.1
XM_029853625.1
XM_029880527.1
XM_019686812.2
XM_029856900.1
XM_029879660.1
XM_029879637.1
XM_029879636.1
XM_029879635.1
XM_029879634.1
XM_029879633.1
XM_029879632.1
XR_003894899.1
XR_003894898.1
XR_003894897.1
XR_003894896.1
XM_029862819.1	C:GO:0005634; F:GO:0031151; P:GO:0034729; P:GO:0051726
XM_029862818.1
XM_029862817.1
XM_019687899.2
XM_019687898.2
XR_003897891.1
XM_029857318.1
XM_029857317.1
XM_029854936.1
XM_019674699.2
XM_029880382.1
XM_029880381.1
XM_019704460.2
XR_002134540.2
XM_019704459.2
XM_029858461.1
XM_029867633.1	F:GO:0004252; P:GO:0006508
XM_019685283.2	F:GO:0003743; C:GO:0005829; C:GO:0005840; P:GO:0006446
XM_029860715.1
XM_029858422.1
XM_029857766.1
XM_029861035.1
XM_029860346.1
XM_029859752.1
XM_019688050.2
XM_019701774.2
XM_019678279.2
XM_019692821.2
XM_019692820.2
XM_029878832.1
XM_029878721.1
XM_019676758.2
XR_003896916.1
XR_003896279.1
XM_029867759.1	F:GO:0005524; P:GO:0006464; C:GO:0016021
XR_003894924.1
XM_019698689.2
XM_029872128.1
XM_029867327.1
XM_029867164.1	F:GO:0046983
XM_029858062.1
XR_002134565.2
XM_029879584.1
XM_029879535.1
XM_019673300.2
XM_029875304.1
XM_029875294.1
Targets of under-expressed miRNAs	GO Ids
XM_019690995.2
XM_019690986.2
XM_019690978.2
XM_019690972.2
XM_019672617.3
XM_029879944.1
XR_003897657.1
XR_003897656.1
XR_003895622.1	P:GO:0016567; P:GO:0043161; F:GO:0061630
XR_003895621.1
XM_029879893.1
XM_019675841.2	C:GO:0031012; F:GO:0042302
XR_003891753.1
XM_029870617.1
XM_020077630.2
XM_029870616.1
XM_029870615.1
XM_029870614.1
XM_029870612.1
XM_029870611.1
XM_019680181.2
XM_019678932.2
XM_029856412.1
XM_029856411.1
XM_029856366.1
XM_029859970.1
XM_029859969.1
XM_019697875.2	C:GO:0016021
XM_019709263.2
XM_029855767.1
XM_019670762.2
XM_029877857.1
XM_019671434.2
XM_019700772.2
XM_019696756.2
XM_019696755.2
XM_019690853.2	C:GO:0005634; P:GO:0006511; P:GO:0007275; F:GO:0008270; P:GO:0016567
XR_003892887.1
XR_003892886.1
XM_029863369.1	F:GO:0003714; P:GO:0045892; F:GO:0046872; C:GO:0070822
XM_029863344.1	F:GO:0003714; P:GO:0045892; F:GO:0046872; C:GO:0070822
XM_029860891.1
XM_029860514.1
XM_029860215.1
XM_029860214.1
XM_029859833.1
XM_029857434.1
XM_019707063.2
XM_029864404.1	F:GO:0005509; C:GO:0005886; C:GO:0005911; P:GO:0007156; C:GO:0016021; C:GO:0016459; F:GO:0017022
XM_029859653.1
XM_029857480.1
XM_029875399.1
XM_029875397.1
XM_029854166.1
XM_019687631.2
XM_029854165.1
XM_019687630.2
XM_019687632.2
XM_029854164.1
XM_029854163.1
XM_019695604.2
XM_019695603.2
XM_029854162.1
XM_019673017.2
XM_019673016.2
XM_019696605.2
XM_029868949.1	F:GO:0003676; P:GO:0035278
XM_019705387.2
XM_029868948.1
XM_029878327.1
XM_029878324.1	C:GO:0005634; C:GO:0005829; P:GO:0010499; P:GO:0010952; F:GO:0016504; F:GO:0070577; F:GO:0070628
XM_029877435.1	C:GO:0005634; C:GO:0005829; P:GO:0010499; P:GO:0010952; F:GO:0016504; F:GO:0070577; F:GO:0070628
XM_019699941.2
XM_029870140.1
XM_029870139.1
XM_029870138.1
XM_029870137.1
XM_029870136.1
XM_029870135.1
XM_029870134.1
XM_029870133.1
XM_029870132.1
XM_029870131.1
XM_019696037.2
XM_029858299.1
XM_029857022.1
XM_029857021.1
XM_029857020.1
XM_029875945.1
